# Supplementary material for: Crystal structures of 2-(benzene­carbo­thio­yloxy)ethyl benzene­carbo­thio­ate and 2-(benzene­carbo­thio­yloxy)ethyl benzoate
Source: Acta Crystallogr E Crystallogr Commun. 2017 Sep 8;73(Pt 10):1430–3. doi: 10.1107/S2056989017012701 (PMC5730289; doi:10.1107/S2056989017012701)
Supplement: Supplementary file 1 [file e-73-01430-sup1.cif]

##############################################################################
#                                                                            #
# This CIF contains the data in a paper accepted for publication in          #
# Acta Crystallographica Section E. It conforms to the requirements of       #
# Notes for Authors for Acta Crystallographica Section E, and has been       #
# peer reviewed under the auspices of the IUCr Commission on Journals.       #
#                                                                            #
# Full details of the Crystallographic Information File format               #
# are given in the paper "The Crystallographic Information File (CIF):       #
# a New Standard Archive File for Crystallography" by S. R. Hall, F. H.      #
# Allen and I. D. Brown [Acta Cryst. (1991), A47, 655-685].                  #
#                                                                            #
# The current version of the core CIF dictionary is obtainable from          #
# ftp://ftp.iucr.org/pub/cif_core.dic.                                       #
#                                                                            #
# Software is freely available for graphical display of the structure(s)     #
# in this CIF. For information consult the CIF software page                 #
# http://www.iucr.org/resources/cif/software.                                #
#                                                                            #
# This file may be used for bona fide research purposes within the           #
# scientific community so long as proper attribution is given to the journal # 
# article from which it was obtained.                                        #
#                                                                            #
##############################################################################
data_General
_journal_date_recd_electronic     2017-08-04
_journal_date_accepted     2017-09-05
_journal_name_full     'Acta Crystallographica, Section E'
_journal_year     2017
_journal_volume     73
_journal_issue     10
_journal_page_first     1430
_journal_page_last     1433
_journal_paper_category     GO
_journal_paper_doi     10.1107/S2056989017012701
_journal_coeditor_code     IS5479
_publ_contact_author_name     'Yuji Sasanuma'
_publ_contact_author_address
;
Department of Applied Chemistry and Biotechnology
Graduate School and Faculty of Engineering
Chiba University, 1-33 Yayoi-cho, Inage-ku, Chiba 263-8522,
Japan
;
_publ_contact_author_email     'sasanuma@faculty.chiba-u.jp'
_publ_contact_author_fax     '+81 43 290 3394'
_publ_contact_author_phone     '+81 43 290 3394'
_publ_section_title
;
Crystal structures of 2-(Benzenecarbothioyloxy)ethyl benzenecarbothioate and
2-(Benzenecarbothioyloxy)ethyl benzoate
;
_publ_section_title_footnote     .
loop_
    _publ_author_name
    _publ_author_footnote
    _publ_author_address
    'Tanaka, Syuto' .
;
Department of Applied Chemistry and Biotechnology
Graduate School and Faculty of Engineering
Chiba University, 1-33 Yayoi-cho, Inage-ku, Chiba 263-8522,
Japan
;
    'Masu, Hyuma' .
;
The Center for Analytical Instrumentation
Chiba University, 1-33 Yayoi-cho,
Inage-ku, Chiba 263-8522,
Japan
;
    'Sasanuma, Yuji' .
;
Department of Applied Chemistry and Biotechnology
Graduate School and Faculty of Engineering
Chiba University, 1-33 Yayoi-cho, Inage-ku, Chiba 263-8522,
Japan
;
_publ_section_synopsis
;
The title compounds are monomeric models for a polythionoester and a
poly(ester-<i>co</i>-thionoester). The molecules adopt all-<i>trans</i>
structures with intermolecular C...S close contacts and C---H...\p
interactions. Both crystals have almost the same molecular packing in space
group <i>P</i>2~1~/<i>c</i>.
;
data_model_D
_chemical_name_systematic
;
2-(Benzenecarbothioyloxy)ethyl benzenecarbothioate
;
_chemical_name_common     EBTB
_chemical_formula_moiety     'C16 H14 O2 S2'
_chemical_formula_sum     'C16 H14 O2 S2'
_chemical_formula_iupac     'C16 H14 O2 S2'
_chemical_formula_weight     302.39
_chemical_melting_point     ?
_space_group_crystal_system     monoclinic
_space_group_name_H-M_alt     'P 1 21/c 1'
_space_group_name_Hall     '-P 2ybc'
loop_
    _space_group_symop_operation_xyz
    'x, y, z'
    '-x, y+1/2, -z+1/2'
    '-x, -y, -z'
    'x, -y-1/2, z-1/2'
_cell_length_a     8.829(5)
_cell_length_b     11.680(7)
_cell_length_c     7.727(5)
_cell_angle_alpha     90
_cell_angle_beta     113.475(10)
_cell_angle_gamma     90
_cell_volume     730.9(8)
_cell_formula_units_Z     2
_cell_measurement_reflns_used     2339
_cell_measurement_theta_min     2.5309
_cell_measurement_theta_max     27.5942
_cell_measurement_temperature     173
_exptl_crystal_description     prismatic
_exptl_crystal_colour     yellow
_exptl_crystal_size_max     0.400
_exptl_crystal_size_mid     0.400
_exptl_crystal_size_min     0.200
_exptl_crystal_density_diffrn     1.374
_exptl_crystal_density_meas     ?
_exptl_crystal_density_method     'not measured'
_exptl_crystal_F_000     316
_exptl_absorpt_coefficient_mu     0.362
_exptl_absorpt_correction_type     multi-scan
_exptl_absorpt_process_details
;
(SADABS; Sheldrick, 1996)
;
_exptl_absorpt_correction_T_min     0.88
_exptl_absorpt_correction_T_max     0.93
_exptl_special_details     'SADABS (Sheldrick 1996)'
_diffrn_ambient_temperature     173
_diffrn_radiation_type     MoK\a
_diffrn_radiation_wavelength     0.71073
_diffrn_radiation_monochromator     graphite
_diffrn_measurement_device_type     'Bruker APEXII CCD area detector'
_diffrn_measurement_method     '\f and \w scans'
_diffrn_detector_area_resol_mean     8.3333
_diffrn_reflns_number     4017
_diffrn_reflns_av_R_equivalents     0.0136
_diffrn_reflns_theta_min     2.515
_diffrn_reflns_theta_max     27.401
_diffrn_reflns_theta_full     25.000
_diffrn_measured_fraction_theta_max     0.978
_diffrn_measured_fraction_theta_full     0.997
_diffrn_reflns_limit_h_min     -10
_diffrn_reflns_limit_h_max     11
_diffrn_reflns_limit_k_min     -13
_diffrn_reflns_limit_k_max     15
_diffrn_reflns_limit_l_min     -9
_diffrn_reflns_limit_l_max     5
_refine_special_details
;
;
_reflns_number_total     1617
_reflns_number_gt     1487
_reflns_threshold_expression     'I > 2\s(I)'
_refine_ls_structure_factor_coef     Fsqd
_refine_ls_matrix_type     full
_refine_ls_R_factor_all     0.0318
_refine_ls_R_factor_gt     0.0291
_refine_ls_wR_factor_gt     0.0777
_refine_ls_wR_factor_ref     0.0802
_refine_ls_goodness_of_fit_ref     1.029
_refine_ls_restrained_S_all     1.029
_refine_ls_number_reflns     1617
_refine_ls_number_parameters     91
_refine_ls_number_restraints     0
_refine_ls_hydrogen_treatment     constr
_refine_ls_weighting_scheme     calc
_refine_ls_weighting_details
              'w=1/[\s^2^(Fo^2^)+(0.0425P)^2^+0.2706P] where P=(Fo^2^+2Fc^2^)/3'
_atom_sites_solution_hydrogens     geom
_atom_sites_solution_primary     ?
_atom_sites_solution_secondary     ?
_refine_ls_shift/su_max     0.001
_refine_ls_shift/su_mean     0.000
_refine_diff_density_max     0.391
_refine_diff_density_min     -0.196
_refine_ls_extinction_method     none
_refine_ls_extinction_coef     ?
loop_
    _atom_type_symbol
    _atom_type_description
    _atom_type_scat_dispersion_real
    _atom_type_scat_dispersion_imag
    _atom_type_scat_source
    C C 0.0033 0.0016 'International Tables Vol C Tables 4.2.6.8 and 6.1.1.4'
    H H 0.0000 0.0000 'International Tables Vol C Tables 4.2.6.8 and 6.1.1.4'
    O O 0.0106 0.0060 'International Tables Vol C Tables 4.2.6.8 and 6.1.1.4'
    S S 0.1246 0.1234 'International Tables Vol C Tables 4.2.6.8 and 6.1.1.4'
_computing_data_collection
;
APEX2 (Bruker, 2012)
;
_computing_cell_refinement
;
SAINT (Bruker, 2012)
;
_computing_data_reduction     'SAINT'
_computing_structure_solution
;
SHELXS-97 (Sheldrick, 2008)
;
_computing_structure_refinement
;
SHELXL-2013 (Sheldrick, 2015)
;
_computing_molecular_graphics
;
<i>XSHEL</i> (Bruker, 2012)
;
_computing_publication_material
;
<i>XCIF</i> (Bruker, 2012)
;
loop_
    _atom_site_type_symbol
    _atom_site_label
    _atom_site_fract_x
    _atom_site_fract_y
    _atom_site_fract_z
    _atom_site_U_iso_or_equiv
    _atom_site_adp_type
    _atom_site_calc_flag
    _atom_site_occupancy
    _atom_site_disorder_assembly
    _atom_site_disorder_group
    C C1 0.70662(15) 0.86862(11) 0.98706(17) 0.0209(3) Uani d 1 . .
    C C2 0.52641(15) 0.87852(10) 0.86705(17) 0.0205(3) Uani d 1 . .
    C C3 0.41444(16) 0.80285(12) 0.89460(19) 0.0271(3) Uani d 1 . .
    H H3 0.4532 0.7468 0.9916 0.033 Uiso calc 1 . .
    C C4 0.24591(17) 0.80973(13) 0.7796(2) 0.0312(3) Uani d 1 . .
    H H4 0.1705 0.7586 0.7991 0.037 Uiso calc 1 . .
    C C5 0.18837(16) 0.89124(13) 0.6367(2) 0.0309(3) Uani d 1 . .
    H H5 0.0741 0.8947 0.5572 0.037 Uiso calc 1 . .
    C C6 0.29824(17) 0.96779(13) 0.6101(2) 0.0316(3) Uani d 1 . .
    H H6 0.2585 1.024 0.5136 0.038 Uiso calc 1 . .
    C C7 0.46690(16) 0.96209(11) 0.72503(19) 0.0259(3) Uani d 1 . .
    H H7 0.5413 1.0148 0.707 0.031 Uiso calc 1 . .
    C C8 0.97120(15) 0.94978(12) 1.04144(19) 0.0267(3) Uani d 1 . .
    H H8A 1.0184 0.8771 1.0194 0.032 Uiso calc 1 . .
    H H8B 1.0041 0.9599 1.1788 0.032 Uiso calc 1 . .
    O O1 0.79324(11) 0.95006(8) 0.94319(13) 0.0252(2) Uani d 1 . .
    S S1 0.79118(4) 0.77062(3) 1.15081(5) 0.02945(13) Uani d 1 . .
loop_
    _atom_site_aniso_label
    _atom_site_aniso_U_11
    _atom_site_aniso_U_22
    _atom_site_aniso_U_33
    _atom_site_aniso_U_12
    _atom_site_aniso_U_13
    _atom_site_aniso_U_23
    C1 0.0204(6) 0.0227(6) 0.0205(6) -0.0032(5) 0.0091(5) -0.0036(5)
    C2 0.0189(6) 0.0224(6) 0.0205(6) -0.0013(5) 0.0080(5) -0.0036(5)
    C3 0.0232(6) 0.0300(7) 0.0265(7) -0.0040(5) 0.0081(5) 0.0023(5)
    C4 0.0221(6) 0.0373(8) 0.0334(7) -0.0072(6) 0.0103(6) -0.0024(6)
    C5 0.0191(6) 0.0376(8) 0.0318(7) 0.0020(5) 0.0057(5) -0.0050(6)
    C6 0.0274(7) 0.0315(7) 0.0314(7) 0.0051(6) 0.0068(6) 0.0049(6)
    C7 0.0244(7) 0.0244(6) 0.0283(7) -0.0010(5) 0.0099(5) 0.0014(5)
    C8 0.0170(6) 0.0314(7) 0.0281(6) -0.0041(5) 0.0051(5) 0.0030(5)
    O1 0.0174(4) 0.0269(5) 0.0282(5) -0.0042(3) 0.0057(4) 0.0037(4)
    S1 0.02236(19) 0.0332(2) 0.0302(2) -0.00007(13) 0.00763(14) 0.00936(13)
_geom_special_details
;
All esds (except the esd in the dihedral angle between two l.s. planes)
are estimated using the full covariance matrix.  The cell esds are taken
into account individually in the estimation of esds in distances, angles
and torsion angles; correlations between esds in cell parameters are only
used when they are defined by crystal symmetry.  An approximate (isotropic)
treatment of cell esds is used for estimating esds involving l.s. planes.
;
loop_
    _geom_bond_atom_site_label_1
    _geom_bond_atom_site_label_2
    _geom_bond_site_symmetry_2
    _geom_bond_distance
    _geom_bond_publ_flag
    C1 O1 . 1.3458(16) ?
    C1 C2 . 1.4931(18) ?
    C1 S1 . 1.6481(14) ?
    C2 C3 . 1.4042(19) ?
    C2 C7 . 1.4049(19) ?
    C3 C4 . 1.399(2) ?
    C3 H3 . 0.95 ?
    C4 C5 . 1.392(2) ?
    C4 H4 . 0.95 ?
    C5 C6 . 1.393(2) ?
    C5 H5 . 0.95 ?
    C6 C7 . 1.399(2) ?
    C6 H6 . 0.95 ?
    C7 H7 . 0.95 ?
    C8 O1 . 1.4474(17) ?
    C8 C8 3_777 1.518(3) ?
    C8 H8A . 0.99 ?
    C8 H8B . 0.99 ?
loop_
    _geom_angle_atom_site_label_1
    _geom_angle_atom_site_label_2
    _geom_angle_atom_site_label_3
    _geom_angle_site_symmetry_1
    _geom_angle_site_symmetry_3
    _geom_angle
    _geom_angle_publ_flag
    O1 C1 C2 . . 111.15(11) ?
    O1 C1 S1 . . 123.72(10) ?
    C2 C1 S1 . . 125.13(9) ?
    C3 C2 C7 . . 119.27(12) ?
    C3 C2 C1 . . 119.84(12) ?
    C7 C2 C1 . . 120.89(11) ?
    C4 C3 C2 . . 120.17(13) ?
    C4 C3 H3 . . 119.9 ?
    C2 C3 H3 . . 119.9 ?
    C5 C4 C3 . . 120.21(13) ?
    C5 C4 H4 . . 119.9 ?
    C3 C4 H4 . . 119.9 ?
    C4 C5 C6 . . 120.02(13) ?
    C4 C5 H5 . . 120.0 ?
    C6 C5 H5 . . 120.0 ?
    C5 C6 C7 . . 120.22(13) ?
    C5 C6 H6 . . 119.9 ?
    C7 C6 H6 . . 119.9 ?
    C6 C7 C2 . . 120.09(12) ?
    C6 C7 H7 . . 120.0 ?
    C2 C7 H7 . . 120.0 ?
    O1 C8 C8 . 3_777 104.66(13) ?
    O1 C8 H8A . . 110.8 ?
    C8 C8 H8A 3_777 . 110.8 ?
    O1 C8 H8B . . 110.8 ?
    C8 C8 H8B 3_777 . 110.8 ?
    H8A C8 H8B . . 108.9 ?
    C1 O1 C8 . . 118.26(10) ?
_shelx_hkl_file
;
   0   0  -1    0.00    0.01
   0   0  -2    6.68    0.15
   0   0  -3    0.28    0.05
   0   0  -4   47.05    0.69
   0   0  -5    0.07    0.04
   0   0  -6    9.32    0.31
   0   0  -7    0.02    0.05
   0   0  -8    9.41    0.37
   0   0  -9   -0.02    0.06
   0   1   0    0.00    0.00
   0  -1   0    0.00    0.00
   0   1  -1  159.41    1.85
   0   1   1  153.34    1.81
   0  -1  -1  155.04    1.78
   0   1  -2   38.50    0.49
   0  -1  -2   37.69    0.49
   0   1  -3   48.17    0.64
   0  -1  -3   47.57    0.64
   0   1  -4   27.56    0.47
   0  -1  -4   27.86    0.48
   0   1  -5    1.60    0.12
   0  -1  -5    1.63    0.12
   0   1  -6   11.26    0.34
   0  -1  -6   11.28    0.34
   0   1  -7    0.24    0.08
   0  -1  -7    0.15    0.07
   0   1  -8   14.75    0.46
   0  -1  -8   14.05    0.46
   0   1  -9    2.61    0.24
   0  -1  -9    3.06    0.28
   0   2   0    0.26    0.02
   0   2   0    0.20    0.03
   0  -2   0    0.21    0.02
   0   2   1  192.06    2.45
   0   2   1  200.91    2.23
   0  -2  -1  201.99    2.34
   0  -2   1  203.43    2.32
   0   2  -2   74.40    0.84
   0   2   2   75.13    0.89
   0  -2  -2   74.20    0.86
   0   2  -3   26.17    0.41
   0  -2  -3   25.89    0.42
   0   2  -4   45.01    0.66
   0  -2  -4   45.80    0.68
   0   2  -5    0.54    0.08
   0  -2  -5    0.47    0.08
   0   2  -6   24.60    0.53
   0  -2  -6   24.38    0.53
   0   2  -7    5.07    0.25
   0  -2  -7    4.82    0.25
   0   2  -8    1.98    0.20
   0  -2  -8    2.76    0.21
   0   2  -9    0.80    0.15
   0   3   0   -0.03    0.01
   0   3   0   -0.01    0.02
   0  -3   0   -0.04    0.01
   0   3   1   71.64    0.84
   0   3   1   71.23    0.79
   0  -3   1   73.35    0.78
   0  -3  -1   71.34    0.80
   0   3  -2   25.24    0.36
   0   3   2   25.13    0.40
   0  -3  -2   25.31    0.38
   0   3  -3   65.22    0.81
   0  -3  -3   65.95    0.84
   0   3  -4    2.23    0.12
   0  -3  -4    2.16    0.12
   0   3  -5    0.88    0.10
   0  -3  -5    1.01    0.12
   0   3  -6    4.90    0.22
   0  -3  -6    4.92    0.23
   0   3  -7    2.33    0.17
   0  -3  -7    2.34    0.18
   0   3  -8   16.83    0.50
   0  -3  -8   18.09    0.53
   0   4   0   86.46    1.03
   0   4   0   90.57    0.95
   0  -4   0   91.56    0.96
   0   4   1   27.24    0.43
   0   4  -1   28.41    0.39
   0   4   1   28.18    0.34
   0  -4  -1   27.90    0.38
   0  -4   1   28.86    0.37
   0   4   2   26.85    0.36
   0   4   2   26.06    0.44
   0  -4  -2   26.56    0.41
   0   4  -3    9.34    0.22
   0   4   3    8.95    0.25
   0  -4  -3    8.99    0.23
   0   4  -4    9.39    0.25
   0  -4  -4    9.01    0.26
   0   4  -5    6.77    0.23
   0  -4  -5    6.57    0.25
   0   4  -6    0.16    0.06
   0  -4  -6    0.11    0.06
   0   4  -7    0.61    0.11
   0  -4  -7    1.03    0.15
   0   4  -8    1.05    0.15
   0  -4  -8    0.82    0.14
   0   5   0    0.02    0.02
   0   5   0    0.11    0.03
   0  -5   0    0.01    0.02
   0   5  -1    9.96    0.20
   0   5   1   10.16    0.17
   0   5   1   10.37    0.25
   0  -5   1   10.06    0.19
   0  -5  -1   10.08    0.20
   0   5   2  100.17    1.07
   0   5  -2   97.74    1.15
   0   5   2   98.27    1.21
   0  -5   2   99.28    1.11
   0  -5  -2   98.69    1.15
   0   5  -3   50.11    0.67
   0   5   3   49.76    0.75
   0  -5  -3   49.92    0.71
   0   5  -4   18.23    0.37
   0  -5  -4   18.11    0.40
   0   5  -5    0.27    0.06
   0  -5  -5    0.25    0.07
   0   5  -6    6.36    0.25
   0  -5  -6    5.86    0.26
   0   5  -7    0.70    0.11
   0  -5  -7    0.49    0.11
   0   5  -8    2.92    0.21
   0  -5  -8    2.74    0.25
   0   6   0   31.96    0.42
   0   6   0   31.58    0.52
   0  -6   0   31.24    0.43
   0   6   1    0.96    0.09
   0   6   1    1.14    0.06
   0   6  -1    0.94    0.06
   0  -6  -1    0.98    0.06
   0  -6   1    0.91    0.06
   0   6   2    0.45    0.05
   0   6   2    0.32    0.06
   0   6  -2    0.44    0.06
   0  -6   2    0.43    0.05
   0  -6  -2    0.38    0.06
   0   6  -3    4.46    0.15
   0   6   3    4.56    0.19
   0   6  -3    4.37    0.17
   0  -6  -3    4.41    0.17
   0   6   4   19.48    0.46
   0   6  -4   19.40    0.39
   0  -6  -4   19.29    0.42
   0   6  -5   39.66    0.66
   0  -6  -5   39.73    0.71
   0   6  -6    7.65    0.28
   0  -6  -6    8.08    0.31
   0   6  -7   10.69    0.36
   0  -6  -7   10.84    0.39
   0  -6  -8    0.01    0.06
   0   7   0   -0.01    0.02
   0   7   0    0.03    0.03
   0  -7   0    0.06    0.03
   0   7  -1   24.70    0.40
   0   7   1   24.73    0.48
   0   7   1   25.20    0.36
   0  -7   1   24.90    0.38
   0  -7  -1   24.77    0.40
   0   7   2   16.32    0.39
   0   7  -2   16.52    0.34
   0   7   2   16.63    0.27
   0  -7   2   16.69    0.31
   0  -7  -2   16.88    0.33
   0   7   3   29.82    0.58
   0   7  -3   29.18    0.53
   0   7  -3   29.24    0.48
   0  -7  -3   29.74    0.52
   0   7  -4    0.91    0.11
   0   7  -4    0.91    0.10
   0   7   4    0.74    0.11
   0  -7  -4    0.78    0.10
   0   7  -5    0.08    0.05
   0  -7  -5    0.18    0.06
   0  -7  -6    3.05    0.20
   0   7  -7   -0.02    0.05
   0  -7  -7    0.13    0.07
   0  -7  -8    1.18    0.18
   0   8   0    1.30    0.08
   0   8   0    1.36    0.13
   0  -8   0    1.36    0.08
   0   8   1   27.86    0.44
   0   8   1   28.09    0.55
   0   8  -1   28.59    0.45
   0   8  -1   29.05    0.56
   0  -8  -1   29.10    0.46
   0  -8   1   28.29    0.44
   0   8   2    0.14    0.05
   0   8  -2    0.09    0.04
   0  -8  -2    0.02    0.03
   0   8   3    0.28    0.07
   0   8  -3    0.27    0.05
   0   8  -3    0.23    0.06
   0  -8  -3    0.22    0.06
   0   8   4   13.44    0.40
   0   8  -4   13.91    0.37
   0  -8  -4   13.36    0.36
   0   8  -5    4.11    0.22
   0  -8  -5    4.19    0.21
   0   8  -6   14.95    0.46
   0  -8  -6   15.79    0.45
   0   8  -7    0.72    0.13
   0  -8  -7    0.67    0.13
   0   9   0   -0.01    0.04
   0   9   1    0.52    0.09
   0   9  -1    0.63    0.07
   0   9  -1    0.55    0.10
   0  -9  -1    0.56    0.07
   0   9   2   16.64    0.44
   0   9  -2   16.86    0.36
   0  -9  -2   16.67    0.36
   0   9   3   32.27    0.66
   0   9  -3   33.16    0.59
   0  -9  -3   32.70    0.58
   0   9   4    2.12    0.17
   0   9  -4    1.79    0.14
   0  -9  -4    1.97    0.14
   0   9  -5    0.34    0.09
   0   9   5    0.31    0.10
   0  -9  -5    0.29    0.08
   0   9  -6    1.23    0.15
   0  -9  -6    1.10    0.15
   0   9  -7    8.60    0.37
   0  -9  -7    8.69    0.37
   0  10   0   11.12    0.36
   0  10   1    2.40    0.17
   0  10  -1    2.06    0.16
   0  10  -2    7.26    0.24
   0  10   2    7.36    0.30
   0  10  -2    7.25    0.30
   0  10   3    0.21    0.08
   0  10  -3    0.26    0.07
   0 -10  -3    0.35    0.08
   0  10  -4    1.92    0.17
   0  10   4    1.70    0.19
   0 -10  -4    1.65    0.16
   0  10  -5    5.78    0.27
   0  10   5    5.74    0.30
   0 -10  -5    5.97    0.27
   0  10  -6   -0.01    0.06
   0 -10  -6   -0.02    0.06
   0  11   0    0.04    0.06
   0  11  -1   28.78    0.64
   0  11   1   28.83    0.64
   0  11   2    0.65    0.12
   0  11  -2    0.74    0.12
   0  11  -3    0.67    0.15
   0  11   3    0.58    0.12
   0  11   4    0.04    0.06
   0  11  -4    0.09    0.06
   0  11  -5    0.13    0.07
   0  11   5   -0.02    0.07
   0  11  -6    0.57    0.13
   0  12   0   41.94    0.84
   0  12   1   26.91    0.65
   0  12  -1   27.63    0.65
   0  12  -2    1.34    0.17
   0  12   2    1.30    0.17
   0  12  -3    1.59    0.19
   0  12   3    1.32    0.17
   0  12   4    0.05    0.08
   0  12   5   10.82    0.45
   0  13   0    0.09    0.07
   0  13  -1    0.06    0.07
   0  13   1    0.11    0.07
   0  13  -2    2.83    0.22
   0  13   2    2.84    0.23
   0  13  -3   10.70    0.43
   0  13   3   10.49    0.42
   0  13  -4    1.23    0.18
   0  13   4    1.75    0.22
   0  14   0    3.70    0.26
   0  14  -1   13.99    0.50
   0  14   1   14.30    0.50
   0  14  -2    0.21    0.11
   0  14   2    0.12    0.10
   0  14   3    2.87    0.32
   0  14  -3    2.96    0.25
   1   0  -9   -0.01    0.06
   1   0  -8   13.24    0.43
   1   0  -7   -0.01    0.04
   1   0  -6   19.96    0.45
   1   0  -5    0.02    0.03
   1   0  -4  144.46    1.63
   1   0  -3   -0.04    0.01
   1   0  -2   20.59    0.29
   1   0  -1    0.00    0.01
   1   0  -1   -0.01    0.01
   1   0   0   18.46    0.24
   1   0   0   17.80    0.23
  -1   0  -1    0.03    0.01
  -1   0  -2   54.17    0.68
  -1   0  -3   -0.03    0.02
  -1   0  -4   62.66    0.87
  -1   0  -5   -0.02    0.03
  -1   0  -6    0.06    0.05
  -1   0  -7    0.08    0.06
  -1   0  -8    0.40    0.11
   1   1  -9    0.31    0.10
   1  -1  -9    0.47    0.12
   1   1  -8    2.86    0.20
   1  -1  -8    2.58    0.19
   1   1  -7    0.05    0.05
   1  -1  -7    0.04    0.05
   1   1  -6    9.50    0.30
   1  -1  -6    9.35    0.30
   1   1  -5   54.86    0.79
   1  -1  -5   53.52    0.80
   1   1  -4   12.59    0.28
   1  -1  -4   12.44    0.28
   1   1  -3   13.91    0.25
   1  -1  -3   13.79    0.27
   1   1  -2  266.66    3.05
   1  -1  -2  267.30    3.09
   1   1  -1   20.84    0.24
   1  -1  -1   20.54    0.27
   1  -1  -1   20.65    0.23
   1   1   0   67.24    0.76
  -1   1   0   66.64    0.80
  -1  -1   0   67.65    0.78
   1  -1   0   67.91    0.81
   1  -1   0   69.33    0.84
   1   1   1  121.17    1.50
   1   1   1  121.89    1.34
   1  -1   1  117.60    1.42
  -1  -1  -1  122.37    1.46
  -1  -1  -2   28.64    0.42
  -1   1  -3    0.94    0.08
  -1  -1  -3    1.13    0.08
  -1   1  -4   12.16    0.31
  -1  -1  -4   12.81    0.31
  -1   1  -5    2.56    0.15
  -1  -1  -5    2.72    0.16
  -1   1  -6   55.55    0.92
  -1  -1  -6   55.03    0.91
  -1   1  -7   16.94    0.48
  -1  -1  -7   16.79    0.48
  -1   1  -8    0.50    0.12
  -1  -1  -8    0.44    0.11
   1   2  -9    0.11    0.08
   1  -2  -9    0.11    0.08
   1   2  -8    1.07    0.14
   1  -2  -8    0.98    0.14
   1   2  -7    5.41    0.24
   1  -2  -7    5.64    0.26
   1   2  -6    9.45    0.29
   1  -2  -6    9.45    0.31
   1   2  -5    0.36    0.07
   1  -2  -5    0.43    0.07
   1   2  -4    4.48    0.15
   1  -2  -4    4.53    0.17
   1   2  -3    8.23    0.18
   1  -2  -3    8.38    0.20
   1   2  -2  989.27   10.24
   1   2  -2 1000.00   10.59
   1  -2  -2  996.10   10.58
  -1   2   1  461.43    5.18
   1   2  -1  481.61    5.19
   1  -2  -1  461.86    5.11
  -1   2   0    0.02    0.02
   1   2   0    0.04    0.02
   1  -2   0    0.04    0.02
  -1  -2   0    0.06    0.01
   1   2   1   35.85    0.45
   1   2   1   36.08    0.45
   1  -2   1   35.36    0.46
  -1  -2  -1   35.13    0.44
   1   2   2  109.04    1.22
  -1   2  -2  110.46    1.23
   1   2   2  106.12    1.21
  -1  -2  -2  109.76    1.22
  -1   2  -3    5.69    0.18
  -1  -2  -3    5.06    0.17
  -1   2  -4    5.18    0.19
  -1  -2  -4    5.06    0.19
  -1   2  -5    0.27    0.06
  -1  -2  -5    0.21    0.06
  -1   2  -6    1.50    0.16
  -1  -2  -6    1.67    0.17
  -1   2  -7    8.19    0.33
  -1  -2  -7    8.19    0.33
  -1   2  -8    4.70    0.27
  -1  -2  -8    4.83    0.28
   1   3  -9    1.41    0.18
   1  -3  -9    1.33    0.19
   1   3  -8    0.40    0.10
   1  -3  -8    0.44    0.10
   1   3  -7    0.34    0.08
   1  -3  -7    0.30    0.08
   1   3  -6   14.69    0.37
   1  -3  -6   14.24    0.39
   1   3  -5    4.06    0.17
   1  -3  -5    4.03    0.18
   1   3  -4  134.56    1.53
   1  -3  -4  136.68    1.59
   1   3  -3    3.09    0.10
   1  -3  -3    3.21    0.13
  -1   3   2   67.30    0.83
   1   3  -2   67.74    0.74
   1   3  -2   67.32    0.81
   1  -3  -2   66.58    0.80
  -1   3   1  311.72    3.62
   1   3  -1  335.90    3.83
   1  -3  -1  324.74    3.69
  -1  -3   1  333.04    3.35
  -1   3   0   30.09    0.40
   1   3   0   29.26    0.38
   1   3   0   29.49    0.41
   1  -3   0   28.53    0.38
  -1  -3   0   29.37    0.33
   1   3   1    2.02    0.08
   1   3   1    1.92    0.08
   1  -3   1    1.98    0.08
  -1  -3  -1    2.08    0.07
   1   3   2   51.89    0.65
   1   3   2   50.84    0.67
  -1  -3  -2   51.55    0.66
  -1  -3  -3    3.06    0.13
  -1   3  -4   56.02    0.81
  -1  -3  -4   54.87    0.81
  -1   3  -5    0.00    0.03
  -1  -3  -5    0.05    0.05
  -1   3  -6   14.95    0.41
  -1  -3  -6   13.89    0.40
  -1   3  -7    1.29    0.16
  -1  -3  -7    1.17    0.15
  -1   3  -8    6.89    0.33
  -1  -3  -8    7.38    0.34
   1   4  -9    3.44    0.23
   1   4  -9    3.59    0.26
   1  -4  -9    3.42    0.41
   1   4  -8    9.48    0.35
   1  -4  -8    9.52    0.38
   1   4  -7    7.28    0.28
   1  -4  -7    7.51    0.31
   1   4  -6   22.51    0.47
   1  -4  -6   22.12    0.51
   1   4  -5    0.40    0.07
   1  -4  -5    0.29    0.07
   1   4  -4    4.25    0.15
   1  -4  -4    4.03    0.17
   1   4  -3    2.10    0.09
   1   4  -3    2.10    0.11
   1  -4  -3    1.85    0.10
  -1   4   2   61.58    0.81
   1   4  -2   62.70    0.78
   1   4  -2   62.13    0.69
   1  -4  -2   62.52    0.77
  -1   4   1   55.17    0.57
   1   4  -1   56.85    0.68
  -1   4   1   56.14    0.71
   1  -4  -1   55.87    0.68
  -1  -4   1   57.65    0.60
   1   4   0    5.34    0.13
  -1   4   0    5.12    0.14
   1   4   0    5.27    0.15
   1  -4   0    4.92    0.13
  -1  -4   0    5.32    0.10
   1   4   1   31.49    0.42
   1   4   1   30.91    0.46
  -1  -4  -1   31.21    0.41
   1  -4   1   30.54    0.44
   1   4   2  102.31    1.21
   1   4   2  102.32    1.16
   1  -4   2  102.72    1.18
  -1  -4  -2  101.23    1.17
  -1   4  -3   19.22    0.37
   1   4   3   19.45    0.39
  -1  -4  -3   19.24    0.37
  -1   4  -4   40.72    0.65
  -1  -4  -4   40.26    0.66
  -1   4  -5   14.08    0.37
  -1  -4  -5   14.94    0.39
  -1   4  -6    0.66    0.11
  -1  -4  -6    0.61    0.10
  -1   4  -7   13.60    0.43
  -1  -4  -7   14.36    0.45
  -1   4  -8   13.68    0.46
  -1  -4  -8   12.52    0.46
   1   5  -8    0.36    0.10
   1   5  -8    0.33    0.10
   1  -5  -8    0.42    0.11
   1   5  -7    0.58    0.10
   1  -5  -7    0.42    0.10
   1   5  -6    3.61    0.18
   1  -5  -6    3.40    0.20
   1   5  -5    6.87    0.25
   1   5  -5    6.48    0.21
   1  -5  -5    6.81    0.25
   1   5  -4   11.85    0.31
   1   5  -4   11.76    0.26
   1  -5  -4   11.97    0.31
   1   5  -3   13.37    0.30
   1   5  -3   12.91    0.24
   1  -5  -3   12.92    0.29
   1   5  -2    4.55    0.15
   1   5  -2    4.94    0.11
  -1   5   2    5.12    0.18
   1  -5  -2    4.94    0.16
  -1   5   1   31.73    0.35
  -1   5   1   32.35    0.50
   1   5  -1   30.92    0.45
  -1  -5   1   32.10    0.38
   1  -5  -1   32.14    0.46
   1   5   0   68.48    0.80
  -1   5   0   69.26    0.86
  -1   5   0   69.29    0.76
   1   5   0   66.17    0.87
  -1  -5   0   68.62    0.75
   1  -5   0   69.28    0.82
   1   5   1  104.26    1.23
   1   5   1  102.73    1.14
  -1  -5  -1  101.83    1.13
   1  -5   1  103.43    1.17
   1   5   2    0.30    0.05
   1   5   2    0.24    0.05
  -1  -5  -2    0.22    0.04
   1  -5   2    0.28    0.05
   1   5   3    4.87    0.19
  -1   5  -3    4.98    0.18
  -1  -5  -3    4.89    0.18
  -1   5  -4   15.91    0.37
  -1  -5  -4   16.54    0.38
  -1   5  -5    0.25    0.07
  -1  -5  -5    0.42    0.09
  -1   5  -6    1.57    0.16
  -1  -5  -6    1.60    0.17
  -1   5  -7    3.24    0.21
  -1  -5  -7    2.94    0.21
  -1   5  -8    5.74    0.30
  -1  -5  -8    5.33    0.30
   1   6  -8    2.90    0.22
   1  -6  -8    2.69    0.21
   1   6  -7    0.06    0.06
   1  -6  -7    0.07    0.06
   1   6  -6    5.92    0.23
   1   6  -6    6.28    0.27
   1  -6  -6    5.95    0.26
   1   6  -5    0.27    0.08
   1   6  -5    0.45    0.07
   1  -6  -5    0.57    0.10
   1   6  -4    1.21    0.12
   1   6  -4    1.07    0.08
  -1   6   4    1.12    0.13
   1  -6  -4    0.80    0.10
  -1   6   3   12.01    0.32
   1   6  -3   11.50    0.23
   1   6  -3   12.00    0.29
   1  -6  -3   11.96    0.29
  -1   6   2    7.68    0.24
   1   6  -2    7.74    0.21
   1  -6  -2    7.73    0.21
  -1   6   1   59.12    0.82
  -1   6   1   59.52    0.64
   1   6  -1   59.54    0.75
  -1  -6   1   59.93    0.67
   1  -6  -1   59.54    0.76
   1   6   0   22.27    0.42
  -1   6   0   22.34    0.41
  -1   6   0   22.65    0.32
   1   6   0   22.10    0.35
   1  -6   0   23.21    0.37
  -1  -6   0   22.66    0.32
   1   6   1    0.72    0.06
   1   6   1    0.64    0.08
   1  -6   1    0.83    0.08
  -1  -6  -1    0.73    0.06
   1   6   2    9.67    0.22
   1   6   2    9.31    0.27
   1  -6   2    9.65    0.24
  -1  -6  -2    9.28    0.23
   1   6   3    9.73    0.24
  -1   6  -3    9.43    0.26
   1   6   3    9.70    0.29
  -1  -6  -3    9.96    0.27
  -1   6  -4   10.88    0.30
   1   6   4   10.46    0.33
  -1  -6  -4   10.75    0.31
  -1   6  -5    4.75    0.21
  -1  -6  -5    4.48    0.22
  -1   6  -6    4.01    0.22
  -1  -6  -6    4.02    0.23
  -1   6  -7    0.00    0.05
  -1  -6  -7    0.02    0.06
  -1   6  -8    4.95    0.28
   1   7  -8    3.84    0.25
   1  -7  -8    4.30    0.26
   1   7  -7    0.02    0.05
   1  -7  -7    0.01    0.06
   1   7  -6   -0.01    0.05
   1  -7  -6    0.00    0.05
   1   7  -5   20.39    0.48
   1  -7  -5   21.45    0.49
  -1   7   4   20.58    0.49
   1   7  -4   20.51    0.45
   1  -7  -4   20.35    0.45
   1   7  -3    0.15    0.05
   1   7  -3    0.25    0.04
  -1   7   3    0.19    0.06
   1  -7  -3    0.23    0.06
   1   7  -2    0.30    0.06
  -1   7   2    0.31    0.06
   1  -7  -2    0.34    0.06
  -1   7   1    7.84    0.25
   1   7  -1    7.86    0.20
  -1   7   1    7.87    0.14
   1  -7  -1    7.75    0.21
  -1  -7   1    8.06    0.16
   1   7   0   27.16    0.42
  -1   7   0   26.68    0.38
   1   7   0   27.63    0.51
  -1   7   0   27.63    0.50
  -1  -7   0   27.21    0.38
   1  -7   0   27.40    0.44
   1   7   1   64.14    0.79
   1   7   1   63.01    0.90
  -1   7  -1   63.83    0.90
  -1   7  -1   63.75    0.80
  -1  -7  -1   63.08    0.78
   1  -7   1   64.76    0.83
   1   7   2   39.14    0.55
   1   7   2   38.48    0.66
   1  -7   2   37.75    0.58
  -1  -7  -2   37.59    0.57
   1   7   3    0.08    0.04
   1   7   3    0.15    0.06
  -1  -7  -3    0.20    0.05
  -1   7  -4    0.21    0.06
   1   7   4    0.17    0.07
  -1  -7  -4    0.22    0.06
  -1   7  -5    6.78    0.26
  -1  -7  -5    6.49    0.27
  -1   7  -6    4.04    0.22
  -1  -7  -6    3.81    0.23
  -1   7  -7    3.87    0.26
  -1  -7  -7    3.91    0.25
   1  -8  -8    0.76    0.15
   1   8  -7   10.33    0.40
   1  -8  -7   11.14    0.40
   1   8  -6    0.32    0.09
   1  -8  -6    0.20    0.07
   1   8  -5    1.91    0.18
   1  -8  -5    1.88    0.15
  -1   8   4    2.21    0.16
   1   8  -4    2.25    0.15
   1  -8  -4    2.00    0.14
  -1   8   3   16.81    0.43
   1   8  -3   17.30    0.39
   1  -8  -3   16.98    0.38
   1   8  -2   13.56    0.31
  -1   8   2   12.87    0.36
   1  -8  -2   13.46    0.31
   1   8  -1    0.37    0.06
   1   8  -1    0.32    0.07
  -1   8   1    0.29    0.07
   1  -8  -1    0.29    0.05
   1   8   0    1.34    0.08
   1   8   0    1.51    0.12
  -1   8   0    1.47    0.12
  -1   8   0    1.54    0.08
   1  -8   0    1.47    0.09
   1   8   1    0.48    0.06
  -1   8  -1    0.42    0.06
  -1   8  -1    0.61    0.09
   1   8   1    0.40    0.08
   1  -8   1    0.59    0.07
  -1  -8  -1    0.82    0.07
   1   8   2    0.30    0.07
  -1   8  -2    0.28    0.06
  -1  -8  -2    0.29    0.05
   1  -8   2    0.36    0.06
   1   8   3   34.93    0.67
  -1   8  -3   35.68    0.61
  -1  -8  -3   34.31    0.59
  -1   8  -4    0.19    0.06
   1   8   4    0.30    0.08
  -1  -8  -4    0.32    0.07
  -1   8  -5    5.99    0.25
  -1  -8  -5    6.12    0.26
  -1  -8  -6    2.43    0.18
  -1  -8  -7    5.74    0.30
   1   9  -7    0.69    0.13
   1  -9  -7    0.81    0.14
   1   9  -6    0.51    0.11
   1  -9  -6    0.79    0.13
  -1   9   5   13.14    0.45
   1   9  -5   13.16    0.40
   1  -9  -5   12.89    0.39
  -1   9   4    0.01    0.05
   1   9  -4    0.03    0.04
   1  -9  -4    0.04    0.05
  -1   9   3   11.54    0.37
   1   9  -3   11.20    0.31
   1  -9  -3   11.17    0.31
   1   9  -2    0.30    0.06
  -1   9   2    0.27    0.07
   1  -9  -2    0.29    0.06
   1   9  -1   56.94    0.78
   1   9  -1   56.82    0.92
  -1   9   1   57.30    0.91
   1  -9  -1   58.19    0.80
  -1   9   0   24.56    0.53
   1   9   0   24.74    0.42
   1   9   0   24.08    0.53
   1  -9   0   25.18    0.45
   1   9   1    3.72    0.19
  -1   9  -1    3.83    0.15
  -1   9  -1    3.61    0.19
   1  -9   1    3.63    0.16
   1   9   2    1.43    0.16
  -1   9  -2    1.18    0.11
   1   9   3    4.02    0.22
  -1   9  -3    3.99    0.19
  -1  -9  -3    3.95    0.18
   1   9   4   -0.05    0.05
  -1   9  -4    0.00    0.04
  -1  -9  -4   -0.02    0.03
  -1   9  -5    8.60    0.33
  -1  -9  -5    8.89    0.32
  -1   9  -6    2.48    0.23
  -1  -9  -6    2.36    0.19
   1  10  -7    5.91    0.32
   1 -10  -7    5.40    0.30
   1  10  -6    5.44    0.28
   1 -10  -6    5.06    0.27
  -1  10   5    0.15    0.09
   1  10  -5    0.22    0.08
   1 -10  -5    0.12    0.07
   1  10  -4    0.10    0.05
  -1  10   4    0.11    0.07
   1 -10  -4    0.08    0.05
   1  10  -3   14.01    0.37
  -1  10   3   14.56    0.44
   1 -10  -3   14.45    0.37
  -1  10   2    5.54    0.26
   1  10  -2    5.25    0.20
   1 -10  -2    5.71    0.21
   1  10  -1   65.01    0.89
   1  10  -1   65.20    1.04
  -1  10   1   65.27    1.03
   1 -10  -1   65.67    0.91
  -1  10   0    3.31    0.20
   1  10   0    3.12    0.19
  -1  10  -1    5.48    0.25
   1  10   1    5.57    0.25
  -1  10  -2    2.54    0.17
   1  10   2    2.74    0.19
   1  10   3   18.60    0.50
  -1  10  -3   18.73    0.44
   1  10   4    4.57    0.26
  -1  10  -4    5.42    0.25
  -1  10  -5    2.44    0.22
   1  10   5    2.75    0.22
  -1  10  -6    5.86    0.30
   1  11  -6    0.13    0.08
   1 -11  -6    0.08    0.08
  -1  11   5   18.88    0.58
   1  11  -5   18.62    0.51
   1 -11  -5   18.69    0.50
  -1  11   4    4.80    0.28
   1  11  -4    5.01    0.24
   1 -11  -4    5.23    0.24
  -1  11   3    0.62    0.12
   1  11  -3    0.70    0.10
  -1  11   2    3.36    0.21
   1  11  -2    3.89    0.23
   1  11  -1    0.04    0.06
  -1  11   1    0.12    0.07
  -1  11   0   10.49    0.36
   1  11   0   10.40    0.37
   1  11   1   15.29    0.45
  -1  11  -1   16.09    0.45
  -1  11  -2    1.38    0.17
   1  11   2    1.48    0.17
   1  11   3    0.22    0.09
   1  11   4    3.68    0.24
  -1  11  -4    3.63    0.22
  -1  11  -5   12.27    0.41
   1  11   5   11.35    0.45
   1  12  -5    0.24    0.08
  -1  12   5    0.21    0.11
  -1  12   4    5.70    0.31
   1  12  -3    3.09    0.23
  -1  12   3    3.34    0.23
  -1  12   2    8.08    0.35
   1  12  -2    8.58    0.36
  -1  12   1    8.70    0.35
   1  12  -1    8.55    0.35
   1  12   0    2.77    0.21
  -1  12   0    3.22    0.22
   1  12   1    7.44    0.33
  -1  12  -1    7.43    0.32
   1  12   2    0.14    0.08
  -1  12  -2    0.07    0.07
   1  12   3    3.41    0.24
  -1  12  -3    3.56    0.24
   1  12   4    0.10    0.09
   1  12   5    1.74    0.22
  -1  13   4    0.56    0.14
   1  13  -3    5.99    0.32
  -1  13   3    5.79    0.32
  -1  13   2    3.04    0.23
   1  13  -2    3.65    0.24
  -1  13   1   -0.05    0.06
   1  13  -1   -0.02    0.06
   1  13   0    7.83    0.35
  -1  13   0    8.01    0.35
  -1  13  -1    2.83    0.22
   1  13   1    2.68    0.22
   1  13   2   -0.01    0.06
  -1  13  -2    0.00    0.06
   1  13   3    0.47    0.13
  -1  13  -3    0.17    0.09
   1  13   4    0.13    0.10
  -1  13  -4    0.18    0.09
   1  14  -3   19.40    0.61
  -1  14   3   18.40    0.59
  -1  14   2    6.52    0.34
   1  14  -2    6.55    0.35
  -1  14   1    0.14    0.09
   1  14  -1    0.02    0.08
  -1  14   0    0.29    0.10
   1  14   0    0.33    0.10
   1  14   1    0.36    0.11
  -1  14  -1    0.49    0.12
   1  14   2    0.12    0.09
  -1  14  -2    0.34    0.11
  -1  14  -3    5.90    0.33
  -1  15   0   -0.02    0.10
   2   0  -9   -0.07    0.05
   2   0  -8    6.64    0.29
   2   0  -7   -0.02    0.03
   2   0  -6   13.08    0.35
   2   0  -5   -0.02    0.03
   2   0  -4   92.31    1.11
   2   0  -4   92.77    1.10
   2   0  -3    0.14    0.03
   2   0  -3    0.00    0.02
   2   0  -2    9.46    0.17
   2   0  -2    9.69    0.18
   2   0  -1    0.00    0.01
   2   0  -1   -0.01    0.01
   2   0   0  277.57    3.19
   2   0   0  268.06    3.19
   2   0   1   -0.03    0.02
  -2   0  -2    2.18    0.10
  -2   0  -3    0.00    0.02
  -2   0  -4    0.33    0.07
  -2   0  -5   -0.01    0.04
  -2   0  -6   13.40    0.41
  -2   0  -7   -0.06    0.04
  -2   0  -8    1.24    0.18
   2   1  -9    0.55    0.11
   2   1  -9    0.84    0.14
   2  -1  -9    0.89    0.15
   2   1  -8   11.21    0.38
   2  -1  -8   10.87    0.38
   2   1  -7    2.21    0.15
   2  -1  -7    1.98    0.15
   2   1  -6   65.49    0.95
   2  -1  -6   68.68    0.99
   2   1  -5    5.26    0.19
   2  -1  -5    5.38    0.20
   2   1  -4    0.02    0.02
   2   1  -4    0.00    0.03
   2  -1  -4   -0.01    0.02
   2   1  -3    5.73    0.14
   2  -1  -3    5.80    0.14
   2  -1  -3    5.58    0.16
   2   1  -2  196.53    2.23
   2   1  -2  197.08    2.35
   2  -1  -2  198.13    2.31
   2  -1  -2  200.10    2.28
   2   1  -1   11.99    0.17
   2   1  -1   11.88    0.20
   2  -1  -1   11.93    0.20
   2  -1  -1   11.66    0.18
  -2   1   0   52.26    0.54
   2   1   0   54.23    0.64
   2   1   0   53.33    0.60
   2  -1   0   52.54    0.63
   2  -1   0   53.64    0.62
   2   1   1    1.45    0.06
   2   1   1    1.48    0.08
  -2  -1  -1    2.06    0.08
   2  -1   1    1.50    0.08
   2   1   2   94.46    1.11
  -2   1  -2   93.03    1.11
  -2  -1  -2   91.37    1.09
  -2  -1  -3    8.63    0.24
  -2   1  -4   49.26    0.77
  -2  -1  -4   48.78    0.76
  -2   1  -5   23.90    0.52
  -2  -1  -5   23.16    0.51
  -2   1  -6   32.07    0.68
  -2  -1  -6   32.13    0.68
  -2   1  -7    8.08    0.34
  -2  -1  -7    7.58    0.33
  -2   1  -8    4.75    0.28
  -2  -1  -8    5.48    0.30
   2   2  -9    0.82    0.14
   2   2  -9    0.78    0.14
   2  -2  -9    0.92    0.15
   2   2  -8   11.36    0.38
   2   2  -8   11.49    0.38
   2  -2  -8   10.97    0.39
   2   2  -7    1.96    0.14
   2  -2  -7    2.07    0.16
   2   2  -6   18.08    0.40
   2  -2  -6   17.79    0.43
   2   2  -5    8.91    0.24
   2   2  -5    8.62    0.26
   2  -2  -5    8.60    0.26
   2   2  -4    4.03    0.16
   2   2  -4    4.29    0.14
   2  -2  -4    4.44    0.16
   2   2  -3    0.29    0.04
   2   2  -3    0.24    0.05
   2  -2  -3    0.24    0.04
   2  -2  -3    0.24    0.03
   2   2  -2   97.41    1.10
   2   2  -2   97.96    1.02
   2  -2  -2   98.54    1.04
   2  -2  -2   98.46    1.10
   2   2  -1   17.38    0.28
  -2   2   1   17.54    0.26
   2   2  -1   17.54    0.20
   2  -2  -1   16.73    0.27
   2  -2  -1   17.21    0.23
  -2   2   0  129.23    1.52
   2   2   0  128.90    1.44
   2   2   0  128.82    1.54
   2  -2   0  129.95    1.56
  -2  -2   0  125.36    1.43
   2  -2   0  128.35    1.47
   2   2   1    8.61    0.20
   2   2   1    9.82    0.18
  -2  -2  -1    8.68    0.18
   2  -2   1    8.65    0.20
   2   2   2  129.50    1.46
  -2   2  -2  125.97    1.46
  -2  -2  -2  129.32    1.45
  -2  -2  -3   11.91    0.29
  -2   2  -4    2.81    0.15
  -2  -2  -4    2.80    0.15
  -2   2  -5   27.07    0.57
  -2  -2  -5   27.27    0.57
  -2   2  -6   14.81    0.43
  -2  -2  -6   14.48    0.43
  -2   2  -7    1.43    0.18
  -2  -2  -7    1.06    0.15
  -2   2  -8    1.74    0.20
  -2  -2  -8    1.99    0.22
   2   3  -9    0.66    0.12
   2   3  -9    0.46    0.12
   2  -3  -9    0.55    0.12
   2   3  -8    1.62    0.17
   2   3  -8    1.73    0.18
   2  -3  -8    1.42    0.17
   2   3  -7    4.69    0.21
   2   3  -7    4.67    0.23
   2  -3  -7    4.65    0.24
   2   3  -6    0.88    0.11
   2   3  -6    1.14    0.12
   2  -3  -6    0.88    0.11
   2   3  -5    4.26    0.16
   2   3  -5    4.17    0.18
   2  -3  -5    4.29    0.19
   2   3  -4   42.32    0.65
   2   3  -4   43.61    0.58
   2  -3  -4   43.53    0.65
   2   3  -3    1.34    0.08
   2   3  -3    1.25    0.06
   2  -3  -3    1.30    0.08
   2  -3  -3    1.17    0.05
   2   3  -2   72.32    0.74
   2   3  -2   69.77    0.86
   2  -3  -2   71.06    0.86
   2  -3  -2   72.54    0.73
  -2   3   1   56.00    0.67
   2   3  -1   56.87    0.69
   2  -3  -1   55.18    0.69
   2   3   0   36.66    0.50
   2   3   0   36.99    0.49
  -2   3   0   38.18    0.47
   2  -3   0   36.50    0.50
  -2  -3   0   36.93    0.43
   2   3   1    2.84    0.11
   2   3   1    2.87    0.10
  -2  -3  -1    2.57    0.09
   2  -3   1    2.66    0.11
   2   3   2   25.02    0.42
   2   3   2   25.29    0.40
   2  -3   2   24.16    0.43
  -2  -3  -2   25.55    0.41
  -2   3  -3    0.20    0.05
  -2  -3  -3    0.20    0.05
  -2   3  -4   10.73    0.31
  -2  -3  -4   10.44    0.30
  -2   3  -5    8.06    0.29
  -2  -3  -5    8.44    0.29
  -2   3  -6   17.52    0.48
  -2  -3  -6   17.35    0.48
  -2   3  -7    0.31    0.10
  -2  -3  -7    0.21    0.09
  -2   3  -8   15.85    0.53
  -2  -3  -8   15.87    0.72
   2   4  -9    0.04    0.07
   2  -4  -9    0.05    0.07
   2   4  -8    2.38    0.17
   2   4  -8    2.24    0.21
   2  -4  -8    2.54    0.20
   2   4  -7    1.00    0.14
   2   4  -7    1.07    0.12
   2  -4  -7    1.20    0.15
   2   4  -6   -0.05    0.04
   2   4  -6    0.00    0.03
   2  -4  -6    0.02    0.04
   2   4  -5    0.38    0.07
   2   4  -5    0.47    0.07
   2  -4  -5    0.49    0.08
   2   4  -4  129.62    1.55
   2   4  -4  131.88    1.44
   2  -4  -4  128.92    1.54
   2   4  -3  279.84    3.07
  -2   4   3  275.57    3.14
   2   4  -3  279.87    2.97
   2  -4  -3  280.27    2.89
   2  -4  -3  277.12    2.94
   2   4  -2   11.76    0.25
  -2   4   2   11.36    0.26
   2   4  -2   11.65    0.15
   2  -4  -2   11.76    0.25
  -2   4   1    8.53    0.20
   2   4  -1    8.37    0.19
   2  -4  -1    8.47    0.20
  -2   4   0   46.30    0.59
   2   4   0   46.22    0.62
   2   4   0   45.31    0.60
  -2  -4   0   46.67    0.52
   2  -4   0   46.16    0.61
   2   4   1   11.85    0.25
   2   4   1   11.61    0.25
   2  -4   1   11.43    0.26
  -2  -4  -1   11.45    0.22
   2   4   2   40.77    0.59
   2   4   2   38.81    0.58
   2  -4   2   38.86    0.60
  -2  -4  -2   39.25    0.57
   2   4   3   22.69    0.43
   2   4   3   21.10    0.41
  -2   4  -3   21.50    0.43
  -2  -4  -3   21.53    0.42
  -2   4  -4   19.88    0.44
  -2  -4  -4   20.55    0.44
  -2   4  -5    5.93    0.25
  -2  -4  -5    5.74    0.25
  -2   4  -6    9.61    0.35
  -2  -4  -6   10.07    0.36
  -2   4  -7    4.83    0.27
  -2  -4  -7    4.38    0.26
  -2   4  -8   -0.06    0.06
   2   5  -9    0.69    0.13
   2  -5  -9    0.92    0.16
   2   5  -8    0.38    0.09
   2  -5  -8    0.29    0.09
   2   5  -7   11.22    0.38
   2  -5  -7   11.39    0.38
   2   5  -6   29.12    0.60
   2   5  -6   29.22    0.53
   2  -5  -6   29.95    0.61
   2   5  -5    1.35    0.13
   2   5  -5    1.58    0.10
   2  -5  -5    1.57    0.14
   2   5  -4    8.47    0.26
   2   5  -4    8.74    0.20
   2  -5  -4    8.62    0.26
   2   5  -3  129.13    1.35
   2   5  -3  131.70    1.51
  -2   5   3  127.44    1.54
   2  -5  -3  126.74    1.50
  -2   5   1    0.77    0.03
  -2   5   1    0.87    0.08
   2   5  -1    0.67    0.07
   2  -5  -1    0.80    0.06
   2   5   0  133.97    1.50
  -2   5   0  137.22    1.52
   2   5   0  135.77    1.55
   2  -5   0  134.16    1.52
  -2  -5   0  138.65    1.40
   2   5   1   18.99    0.35
   2   5   1   19.45    0.37
   2  -5   1   19.66    0.37
  -2  -5  -1   18.81    0.31
   2   5   2    8.93    0.25
   2   5   2    9.06    0.24
   2  -5   2    8.90    0.25
  -2  -5  -2    8.68    0.22
  -2   5  -3   18.90    0.40
   2   5   3   17.98    0.39
   2   5   3   18.66    0.38
  -2  -5  -3   18.58    0.38
  -2   5  -4   24.43    0.51
  -2  -5  -4   24.07    0.49
  -2   5  -5    3.02    0.18
  -2  -5  -5    2.85    0.17
  -2   5  -6    5.77    0.27
  -2  -5  -6    5.95    0.28
  -2   5  -7    0.13    0.07
  -2  -5  -7    0.12    0.07
   2   6  -8    1.75    0.19
   2  -6  -8    1.53    0.18
   2   6  -7    0.27    0.08
   2  -6  -7    0.19    0.07
   2   6  -6    0.19    0.07
   2  -6  -6    0.19    0.06
   2   6  -5   17.83    0.43
   2  -6  -5   17.77    0.43
  -2   6   4   37.40    0.69
   2   6  -4   38.01    0.65
   2  -6  -4   38.67    0.65
  -2   6   3   14.67    0.36
   2   6  -3   15.03    0.23
   2   6  -3   14.56    0.33
   2  -6  -3   14.73    0.34
  -2   6   2    0.17    0.05
   2   6  -2    0.12    0.04
   2  -6  -2    0.16    0.04
  -2   6   1   15.75    0.33
   2   6  -1   16.01    0.31
  -2   6   1   15.81    0.21
   2  -6  -1   16.20    0.32
  -2  -6   1   16.66    0.19
   2   6   0   13.72    0.31
   2   6   0   13.43    0.28
  -2   6   0   13.18    0.30
  -2  -6   0   13.48    0.21
   2  -6   0   13.55    0.29
   2   6   1   40.11    0.63
  -2   6  -1   40.91    0.61
   2   6   1   40.49    0.59
  -2  -6  -1   40.94    0.54
   2  -6   1   39.87    0.61
   2   6   2    8.00    0.23
   2   6   2    7.92    0.24
  -2  -6  -2    7.84    0.21
   2  -6   2    8.00    0.24
   2   6   3    5.62    0.22
   2   6   3    5.49    0.20
  -2  -6  -3    5.47    0.20
  -2   6  -4    8.28    0.28
  -2  -6  -4    8.66    0.28
  -2   6  -5   11.57    0.36
  -2  -6  -5   11.81    0.36
  -2   6  -6    4.25    0.23
  -2  -6  -6    4.02    0.23
  -2   6  -7    2.13    0.22
  -2  -6  -7    2.05    0.21
   2   7  -8    3.99    0.26
   2  -7  -8    3.24    0.24
   2   7  -7    4.35    0.25
   2  -7  -7    4.90    0.26
   2   7  -6    1.02    0.14
   2  -7  -6    1.15    0.14
   2   7  -5    5.69    0.24
   2  -7  -5    6.24    0.25
   2   7  -4    4.64    0.20
  -2   7   4    4.85    0.23
   2  -7  -4    5.03    0.21
   2   7  -3   57.20    0.83
  -2   7   3   57.55    0.88
   2  -7  -3   57.37    0.83
  -2   7   2   78.11    1.07
   2   7  -2   79.71    1.02
   2  -7  -2   78.19    1.02
  -2   7   1    9.85    0.27
   2   7  -1    9.94    0.25
   2  -7  -1   10.29    0.26
  -2   7   0   31.85    0.43
  -2   7   0   32.01    0.55
   2   7   0   30.84    0.56
   2   7   0   31.00    0.49
   2  -7   0   30.84    0.51
   2   7   1    2.66    0.15
  -2   7  -1    2.64    0.14
   2   7   1    2.48    0.12
  -2  -7  -1    2.55    0.10
   2  -7   1    2.59    0.13
   2   7   2   21.40    0.41
   2   7   2   20.71    0.45
   2  -7   2   21.28    0.43
  -2  -7  -2   20.93    0.39
   2   7   3   22.54    0.49
   2   7   3   22.81    0.44
   2  -7   3   22.58    0.47
  -2  -7  -3   22.85    0.45
  -2   7  -4    2.99    0.17
   2   7   4    2.89    0.18
  -2  -7  -4    2.95    0.17
  -2   7  -5    1.99    0.16
  -2  -7  -5    2.08    0.16
  -2   7  -6    2.57    0.19
  -2  -7  -6    2.25    0.21
  -2   7  -7    0.08    0.08
  -2  -7  -7   -0.01    0.07
   2   8  -8    2.13    0.22
   2  -8  -8    2.38    0.24
   2   8  -7   -0.05    0.05
   2  -8  -7   -0.01    0.06
   2   8  -6    1.37    0.16
   2  -8  -6    1.28    0.15
   2   8  -5    5.56    0.25
   2  -8  -5    5.39    0.24
   2   8  -4    0.03    0.04
  -2   8   4    0.00    0.05
   2  -8  -4   -0.02    0.03
   2   8  -3   73.78    1.03
  -2   8   3   73.73    1.09
   2  -8  -3   74.98    1.03
  -2   8   2   18.95    0.44
   2   8  -2   19.14    0.39
   2  -8  -2   18.83    0.40
   2   8  -1    1.47    0.10
  -2   8   1    1.60    0.12
   2   8  -1    1.27    0.13
   2  -8  -1    1.30    0.10
   2   8   0    3.55    0.15
  -2   8   0    3.30    0.17
   2   8   0    3.41    0.17
   2  -8   0    3.45    0.15
  -2   8  -1   34.41    0.61
  -2   8  -1   34.73    0.53
   2   8   1   34.60    0.63
   2   8   1   35.30    0.56
   2  -8   1   35.01    0.58
   2   8   2    2.66    0.14
   2   8   2    3.04    0.18
   2  -8   2    2.94    0.15
   2   8   3    0.18    0.07
   2  -8   3    0.23    0.06
  -2  -8  -3    0.22    0.06
  -2   8  -4    2.08    0.15
   2   8   4    2.08    0.17
  -2  -8  -4    2.24    0.15
  -2   8  -5    7.33    0.30
  -2  -8  -5    7.23    0.29
  -2   8  -6    7.38    0.32
  -2  -8  -6    8.13    0.34
   2   9  -7    6.56    0.32
   2  -9  -7    6.52    0.32
   2   9  -6    6.46    0.30
   2  -9  -6    6.44    0.29
   2   9  -5    0.31    0.09
   2  -9  -5    0.25    0.08
   2   9  -4    1.34    0.14
  -2   9   4    1.47    0.17
   2  -9  -4    1.15    0.13
   2   9  -3    0.09    0.05
  -2   9   3    0.01    0.05
   2  -9  -3    0.04    0.04
   2   9  -2   10.23    0.29
  -2   9   2   10.80    0.34
   2  -9  -2   10.64    0.30
   2   9  -1   22.26    0.51
   2   9  -1   23.10    0.44
  -2   9   1   22.73    0.50
   2  -9  -1   21.83    0.44
  -2   9   0    0.67    0.10
   2   9   0    0.53    0.09
   2   9   0    0.65    0.08
   2  -9   0    0.58    0.08
   2   9   1    5.64    0.24
   2   9   1    5.81    0.20
  -2   9  -1    5.82    0.24
   2  -9   1    5.81    0.22
   2   9   2    0.99    0.13
  -2   9  -2    1.21    0.11
  -2   9  -2    1.28    0.13
   2  -9   2    1.38    0.13
   2   9   3    8.38    0.32
   2  -9   3    7.95    0.28
   2   9   4    3.32    0.22
  -2   9  -4    3.33    0.19
  -2  -9  -6    5.48    0.29
   2  10  -7    0.39    0.12
   2 -10  -7    0.41    0.11
   2  10  -6    1.59    0.18
   2 -10  -6    1.77    0.19
  -2  10   5   10.22    0.41
   2  10  -5   10.31    0.36
   2 -10  -5    9.82    0.35
   2  10  -4    6.55    0.27
  -2  10   4    6.90    0.31
   2 -10  -4    6.96    0.27
  -2  10   3    2.36    0.18
   2  10  -3    2.23    0.15
   2 -10  -3    2.49    0.16
  -2  10   2   21.37    0.52
   2  10  -2   20.89    0.45
   2 -10  -2   20.89    0.45
  -2  10   1   21.74    0.51
   2  10  -1   21.39    0.43
   2  10  -1   21.50    0.53
   2 -10  -1   21.67    0.45
   2  10   0    0.71    0.11
  -2  10   0    0.87    0.12
   2 -10   0    0.83    0.10
   2  10   1   16.93    0.46
  -2  10  -1   17.14    0.44
   2 -10   1   17.06    0.40
  -2  10  -2    0.00    0.05
   2  10   2    0.06    0.05
  -2  10  -3    5.38    0.24
   2  10   3    5.40    0.27
  -2  10  -4    3.93    0.22
   2  10   4    4.06    0.24
  -2  10  -5    5.05    0.27
  -2  10  -6    0.96    0.16
   2  11  -6    0.10    0.08
   2 -11  -6    0.14    0.08
   2  11  -5    0.65    0.12
  -2  11   5    0.64    0.14
   2 -11  -5    0.66    0.12
  -2  11   4    0.36    0.10
   2  11  -4    0.38    0.09
   2 -11  -4    0.19    0.07
  -2  11   3    1.21    0.16
   2  11  -3    1.33    0.14
   2 -11  -3    1.30    0.14
   2  11  -2    6.09    0.24
  -2  11   2    5.94    0.28
   2  11  -2    5.62    0.28
   2 -11  -2    6.06    0.24
  -2  11   1   14.92    0.44
   2  11  -1   15.22    0.46
  -2  11   0    0.12    0.06
   2  11   0    0.15    0.07
  -2  11  -1    2.19    0.17
   2  11   1    2.44    0.18
  -2  11  -2    1.51    0.17
   2  11   2    1.92    0.20
   2  11   3    6.65    0.31
  -2  11  -3    5.58    0.27
   2  11   4    0.29    0.10
  -2  11  -5    5.58    0.36
   2  12  -6    1.46    0.18
   2 -12  -6    1.45    0.18
   2  12  -5   13.37    0.44
  -2  12   5   12.82    0.49
   2 -12  -5   13.10    0.43
  -2  12   4    0.30    0.11
  -2  12   3    1.03    0.16
   2  12  -2    2.09    0.22
  -2  12   2    1.77    0.20
  -2  12   1    3.89    0.24
   2  12  -1    3.95    0.24
  -2  12   0    0.09    0.07
   2  12   0    0.01    0.06
   2  12   1   13.01    0.44
  -2  12  -1   12.96    0.43
   2  12   2    1.49    0.18
  -2  12  -2    1.79    0.19
   2  12   3    1.44    0.19
  -2  12  -3    1.61    0.19
   2  12   4    1.67    0.21
  -2  13   4    2.28    0.24
  -2  13   3    5.80    0.32
   2  13  -3    5.31    0.31
  -2  13   2    0.15    0.08
   2  13  -2    0.45    0.12
  -2  13   1   16.12    0.50
   2  13  -1   15.05    0.50
  -2  13   0    0.23    0.09
   2  13   0    0.31    0.10
  -2  13  -1    0.50    0.12
   2  13   1    0.47    0.11
   2  13   2    0.71    0.14
  -2  13  -2    0.71    0.13
  -2  13  -3   10.92    0.42
   2  13   3   10.85    0.44
  -2  14   3    2.58    0.27
   2  14  -3    3.30    0.26
  -2  14   2    0.26    0.10
   2  14  -2    0.35    0.11
  -2  14   1    2.86    0.24
   2  14  -1    2.84    0.23
  -2  14   0    0.29    0.10
   2  14   0    0.22    0.10
   2  14   1    2.37    0.24
  -2  14  -1    2.95    0.23
   2  14   2    0.51    0.13
  -2  14  -2    0.50    0.13
   3   0  -9    0.03    0.05
   3   0  -9   -0.04    0.05
   3   0  -8    0.20    0.07
   3   0  -8    0.09    0.06
   3   0  -7   -0.02    0.04
   3   0  -7    0.07    0.05
   3   0  -6   11.51    0.31
   3   0  -6   10.94    0.31
   3   0  -5   -0.01    0.02
   3   0  -5    0.00    0.02
   3   0  -4   15.57    0.30
   3   0  -4   15.73    0.31
   3   0  -3   -0.03    0.02
   3   0  -3   -0.04    0.01
   3   0  -2  108.64    1.19
   3   0  -2  108.31    1.18
   3   0  -1   -0.05    0.02
   3   0  -1   -0.06    0.02
   3   0   0  170.91    1.85
   3   0   0  175.03    1.95
   3   0   1    0.88    0.07
  -3   0  -2   40.14    0.61
  -3   0  -3   -0.02    0.02
  -3   0  -4  165.51    1.99
  -3   0  -5   -0.01    0.04
  -3   0  -6    0.42    0.09
  -3   0  -7   -0.12    0.04
   3   1  -9    0.71    0.13
   3   1  -9    0.71    0.13
   3  -1  -9    0.75    0.14
   3   1  -8   11.44    0.37
   3   1  -8   11.21    0.37
   3  -1  -8   11.14    0.35
   3  -1  -8   10.52    0.37
   3   1  -7    2.81    0.17
   3   1  -7    2.67    0.17
   3  -1  -7    2.50    0.17
   3  -1  -7    2.72    0.16
   3   1  -6    0.77    0.10
   3   1  -6    0.73    0.09
   3  -1  -6    0.69    0.09
   3  -1  -6    0.61    0.09
   3   1  -5    1.21    0.09
   3   1  -5    1.05    0.08
   3  -1  -5    1.23    0.09
   3  -1  -5    1.25    0.09
   3   1  -4   88.49    1.05
   3   1  -4   90.89    1.09
   3  -1  -4   88.19    1.04
   3  -1  -4   90.60    1.09
   3   1  -3    0.00    0.02
   3   1  -3    0.01    0.02
   3  -1  -3   -0.01    0.01
   3  -1  -3   -0.02    0.02
   3   1  -2   92.30    0.99
   3   1  -2   89.36    1.04
   3  -1  -2   92.61    1.01
   3  -1  -2   92.97    1.04
   3   1  -1    0.23    0.03
   3   1  -1    0.23    0.04
   3  -1  -1    0.22    0.04
   3  -1  -1    0.16    0.03
   3   1   0   88.91    1.04
   3   1   0   88.04    1.00
   3   1   0   88.86    0.92
   3  -1   0   89.96    1.04
   3  -1   0   89.85    1.03
   3   1   1    2.03    0.11
   3  -1   1    2.10    0.11
   3  -1   1    2.04    0.10
  -3  -1  -1    2.09    0.10
  -3   1  -2    1.93    0.11
   3   1   2    1.89    0.11
  -3  -1  -2    2.13    0.11
  -3   1  -3    7.38    0.24
  -3  -1  -3    7.32    0.24
  -3   1  -4    0.21    0.07
  -3  -1  -4    0.11    0.05
  -3   1  -5   38.71    0.74
  -3  -1  -5   38.39    0.73
  -3   1  -6   14.40    0.45
  -3  -1  -6   14.08    0.44
  -3   1  -7    1.13    0.17
  -3  -1  -7    1.23    0.18
   3   2  -9    1.46    0.18
   3   2  -9    1.22    0.16
   3  -2  -9    1.32    0.17
   3   2  -8    4.01    0.23
   3   2  -8    4.11    0.22
   3  -2  -8    4.10    0.23
   3   2  -7    5.87    0.25
   3   2  -7    5.67    0.23
   3  -2  -7    5.57    0.22
   3  -2  -7    5.96    0.26
   3   2  -6   15.56    0.36
   3   2  -6   15.08    0.38
   3  -2  -6   15.37    0.39
   3  -2  -6   15.25    0.34
   3   2  -5    3.82    0.15
   3   2  -5    3.88    0.17
   3  -2  -5    3.56    0.14
   3  -2  -5    3.69    0.16
   3   2  -4   23.07    0.42
   3   2  -4   23.19    0.37
   3  -2  -4   23.23    0.36
   3  -2  -4   23.47    0.42
   3   2  -3    3.79    0.11
   3   2  -3    3.59    0.13
   3  -2  -3    3.70    0.10
   3  -2  -3    3.76    0.14
   3   2  -2   90.96    1.07
   3   2  -2   92.65    0.97
   3  -2  -2   92.07    0.99
   3  -2  -2   92.21    1.07
   3   2  -1    0.10    0.02
   3   2  -1    0.08    0.03
   3  -2  -1    0.03    0.02
   3  -2  -1    0.22    0.04
   3   2   0   42.17    0.59
  -3   2   0   43.81    0.48
   3   2   0   44.32    0.52
   3  -2   0   42.73    0.59
   3  -2   0   43.64    0.57
  -3  -2   0   41.93    0.53
   3   2   1   84.29    1.05
   3   2   1   86.70    0.94
  -3  -2  -1   85.04    1.00
   3  -2   1   84.66    1.05
   3   2   2   53.22    0.76
  -3  -2  -2   52.80    0.73
  -3   2  -3    4.50    0.19
  -3  -2  -3    4.75    0.19
  -3   2  -4   28.92    0.58
  -3  -2  -4   29.04    0.57
  -3   2  -5    0.35    0.09
  -3  -2  -5    0.48    0.09
  -3   2  -6    5.80    0.28
  -3  -2  -6    5.29    0.27
  -3   2  -7    0.52    0.12
  -3  -2  -7    0.53    0.12
   3   3  -9    2.09    0.21
   3  -3  -9    1.88    0.20
   3   3  -8   20.03    0.53
   3   3  -8   20.07    0.49
   3  -3  -8   19.68    0.53
   3   3  -7    2.42    0.15
   3   3  -7    2.49    0.17
   3  -3  -7    2.60    0.18
   3   3  -6    2.03    0.12
   3   3  -6    2.01    0.14
   3  -3  -6    2.21    0.15
   3   3  -5    0.44    0.08
   3   3  -5    0.66    0.07
   3  -3  -5    0.58    0.06
   3  -3  -5    0.43    0.07
   3   3  -4   65.45    0.78
   3   3  -4   64.14    0.88
   3  -3  -4   65.76    0.76
   3  -3  -4   64.62    0.88
   3   3  -3    3.50    0.09
   3   3  -3    3.55    0.14
   3  -3  -3    3.44    0.14
   3  -3  -3    3.48    0.09
   3   3  -2   62.61    0.66
   3   3  -2   62.88    0.80
   3  -3  -2   63.02    0.80
   3  -3  -2   62.28    0.69
  -3   3   1   58.16    0.70
   3   3  -1   58.86    0.76
   3  -3  -1   60.36    0.76
   3  -3  -1   60.42    0.69
   3   3   0   33.48    0.46
  -3   3   0   34.17    0.42
   3   3   0   33.15    0.50
   3  -3   0   33.56    0.51
  -3  -3   0   33.07    0.43
   3   3   1   11.89    0.28
   3   3   1   11.90    0.23
  -3  -3  -1   11.63    0.24
   3  -3   1   12.24    0.28
   3   3   2   75.97    0.92
   3   3   2   73.57    0.99
   3  -3   2   76.46    1.01
  -3  -3  -2   74.75    0.96
   3   3   3   26.62    0.51
  -3   3  -3   26.57    0.52
  -3  -3  -3   25.62    0.49
  -3   3  -4   48.31    0.81
  -3  -3  -4   49.48    0.80
  -3   3  -5    1.42    0.16
  -3  -3  -5    1.43    0.15
  -3   3  -6    9.87    0.37
  -3  -3  -6   10.89    0.38
  -3   3  -7    2.00    0.22
  -3  -3  -7    1.68    0.20
   3   4  -9    0.74    0.13
   3  -4  -9    1.11    0.17
   3   4  -8    5.83    0.28
   3  -4  -8    5.63    0.28
   3   4  -7   20.82    0.51
   3   4  -7   20.24    0.46
   3  -4  -7   20.68    0.51
   3   4  -6   10.24    0.33
   3   4  -6   10.47    0.28
   3  -4  -6   10.97    0.33
   3   4  -5    0.68    0.09
   3   4  -5    0.72    0.07
   3  -4  -5    0.60    0.08
   3   4  -4   58.62    0.71
   3   4  -4   59.36    0.84
   3  -4  -4   57.53    0.83
   3   4  -3    0.17    0.02
   3   4  -3    0.19    0.05
   3  -4  -3    0.07    0.03
   3  -4  -3    0.17    0.02
   3   4  -2    5.07    0.17
  -3   4   2    4.77    0.16
   3  -4  -2    4.87    0.09
   3  -4  -2    5.18    0.17
   3   4  -1   70.98    0.89
  -3   4   1   69.93    0.85
   3  -4  -1   70.51    0.89
  -3  -4   1   70.98    0.72
  -3   4   0   12.47    0.23
   3   4   0   12.30    0.26
   3   4   0   12.87    0.28
   3  -4   0   12.50    0.28
  -3  -4   0   12.65    0.21
   3   4   1   15.49    0.30
   3   4   1   14.84    0.32
  -3   4  -1   15.12    0.27
   3  -4   1   15.31    0.33
  -3  -4  -1   15.55    0.28
   3   4   2    4.98    0.17
   3   4   2    4.60    0.18
   3  -4   2    4.62    0.19
  -3  -4  -2    4.84    0.17
  -3   4  -3   13.00    0.35
   3   4   3   13.68    0.35
  -3  -4  -3   13.52    0.33
  -3   4  -4    1.57    0.15
  -3  -4  -4    1.54    0.15
  -3   4  -5    0.41    0.09
  -3  -4  -5    0.51    0.10
  -3   4  -6    1.34    0.17
  -3  -4  -6    1.49    0.18
  -3   4  -7   -0.07    0.05
  -3  -4  -7   -0.08    0.05
   3   5  -9    0.94    0.15
   3  -5  -9    1.32    0.18
   3   5  -8    0.11    0.08
   3  -5  -8    0.15    0.08
   3   5  -7    0.00    0.04
   3  -5  -7    0.14    0.07
   3   5  -6    5.76    0.25
   3  -5  -6    5.17    0.24
   3   5  -5    0.67    0.10
   3  -5  -5    0.93    0.11
   3   5  -4   76.49    1.01
   3   5  -4   78.48    1.06
   3  -5  -4   82.19    1.07
  -3   5   3    0.13    0.05
   3   5  -3    0.11    0.02
   3   5  -3    0.07    0.04
   3  -5  -3    0.10    0.04
   3   5  -2   11.43    0.27
  -3   5   2   10.91    0.27
   3  -5  -2   10.69    0.27
   3   5  -1    2.15    0.11
  -3   5   1    1.94    0.10
   3  -5  -1    1.94    0.11
   3   5   0   43.38    0.63
  -3   5   0   43.04    0.59
   3   5   0   43.07    0.63
   3  -5   0   43.52    0.64
  -3  -5   0   42.98    0.52
  -3   5  -1   32.82    0.49
   3   5   1   32.95    0.52
   3   5   1   32.94    0.54
   3  -5   1   32.56    0.55
  -3  -5  -1   33.01    0.48
   3   5   2   14.48    0.32
   3   5   2   14.27    0.34
  -3  -5  -2   14.57    0.31
   3  -5   2   14.65    0.35
   3   5   3   14.05    0.34
   3   5   3   13.88    0.36
  -3   5  -3   14.22    0.37
  -3  -5  -3   13.74    0.34
  -3   5  -4    6.79    0.27
  -3  -5  -4    6.73    0.25
  -3   5  -5    0.06    0.06
  -3  -5  -5    0.02    0.05
  -3   5  -6    9.52    0.37
  -3  -5  -6    9.18    0.36
  -3   5  -7    9.29    0.39
  -3  -5  -7    9.98    0.40
   3   6  -8    0.03    0.06
   3  -6  -8    0.04    0.07
   3   6  -7    0.08    0.06
   3  -6  -7    0.02    0.06
   3   6  -6   21.24    0.51
   3  -6  -6   20.40    0.50
   3   6  -5  157.09    1.93
   3  -6  -5  158.33    1.92
   3   6  -4    8.19    0.27
   3  -6  -4    8.32    0.27
  -3   6   3    6.99    0.24
   3   6  -3    6.75    0.22
   3  -6  -3    6.87    0.23
  -3   6   2   13.44    0.32
   3   6  -2   13.86    0.32
   3  -6  -2   13.51    0.32
  -3   6   1   52.78    0.74
   3   6  -1   53.51    0.75
   3  -6  -1   53.90    0.76
   3   6   0   37.83    0.58
  -3   6   0   36.75    0.56
   3   6   0   36.85    0.60
  -3  -6   0   36.21    0.50
   3  -6   0   38.27    0.60
   3   6   1    0.24    0.06
   3   6   1    0.19    0.05
  -3   6  -1    0.11    0.04
  -3  -6  -1    0.14    0.03
   3  -6   1    0.19    0.05
   3   6   2    7.03    0.23
   3   6   2    7.22    0.24
  -3  -6  -2    7.62    0.22
   3  -6   2    7.54    0.25
   3   6   3   25.10    0.51
   3   6   3   26.27    0.51
  -3  -6  -3   25.89    0.49
  -3   6  -4   16.88    0.44
  -3  -6  -4   16.20    0.41
  -3   6  -5    8.68    0.34
  -3  -6  -5    8.55    0.32
  -3   6  -6    0.39    0.11
  -3  -6  -6    0.42    0.10
  -3   6  -7    5.79    0.31
  -3  -6  -7    6.76    0.33
   3   7  -8    7.74    0.35
   3  -7  -8    8.01    0.36
   3   7  -7    0.00    0.05
   3  -7  -7   -0.05    0.04
   3   7  -6    0.97    0.13
   3  -7  -6    1.19    0.15
   3   7  -5   14.51    0.40
   3  -7  -5   15.13    0.40
   3   7  -4    2.23    0.15
  -3   7   4    2.44    0.17
   3  -7  -4    2.53    0.15
  -3   7   3    0.30    0.07
   3   7  -3    0.25    0.06
   3  -7  -3    0.32    0.07
   3   7  -2   21.93    0.43
  -3   7   2   21.87    0.45
   3  -7  -2   22.30    0.44
  -3   7   1    1.10    0.11
   3   7  -1    1.27    0.11
   3  -7  -1    1.16    0.11
  -3   7   0    2.14    0.12
   3   7   0    2.09    0.12
   3   7   0    2.33    0.14
   3  -7   0    2.01    0.12
   3   7   1   20.30    0.42
  -3   7  -1   20.73    0.41
   3   7   1   20.78    0.44
   3  -7   1   21.09    0.44
   3   7   2   27.91    0.53
   3   7   2   27.85    0.54
  -3  -7  -2   28.60    0.49
   3  -7   2   28.48    0.55
   3   7   3    8.82    0.29
   3   7   3    8.50    0.28
   3  -7   3    8.48    0.29
  -3  -7  -3    8.74    0.27
  -3   7  -4    3.17    0.19
  -3  -7  -4    2.75    0.17
  -3   7  -5    0.54    0.11
  -3  -7  -5    0.58    0.11
  -3   7  -6    3.89    0.25
  -3  -7  -6    4.40    0.26
   3   8  -8    0.24    0.10
   3  -8  -8    0.12    0.07
   3   8  -7   11.42    0.41
   3  -8  -7   11.53    0.41
   3   8  -6   12.91    0.41
   3  -8  -6   13.37    0.41
   3   8  -5    0.37    0.09
   3  -8  -5    0.49    0.09
   3   8  -4   39.96    0.71
  -3   8   4   42.12    0.77
   3  -8  -4   39.88    0.71
   3   8  -3   20.38    0.44
  -3   8   3   20.52    0.48
   3  -8  -3   20.42    0.45
  -3   8   2   34.98    0.64
   3   8  -2   35.30    0.60
   3  -8  -2   34.59    0.61
   3   8  -1   19.01    0.40
   3   8  -1   19.93    0.46
  -3   8   1   19.49    0.43
   3  -8  -1   19.51    0.42
   3   8   0    6.06    0.24
  -3   8   0    6.03    0.22
   3   8   0    6.08    0.21
   3  -8   0    5.94    0.22
   3   8   1    2.05    0.13
   3   8   1    2.17    0.15
  -3   8  -1    2.37    0.14
   3  -8   1    2.11    0.14
   3   8   2    5.25    0.21
   3   8   2    4.95    0.22
  -3   8  -2    5.04    0.21
   3  -8   2    5.10    0.22
   3   8   3    8.52    0.30
   3   8   3    8.09    0.28
   3  -8   3    8.20    0.30
   3   8   4    4.61    0.24
  -3   8  -4    4.24    0.23
  -3   8  -5    0.09    0.07
  -3  -8  -5    0.20    0.08
  -3   8  -6    0.75    0.14
  -3  -8  -6    0.89    0.14
   3   9  -7    0.05    0.07
   3  -9  -7    0.02    0.06
   3   9  -6    3.19    0.22
   3  -9  -6    2.68    0.19
   3   9  -5    6.01    0.27
   3  -9  -5    6.59    0.28
  -3   9   4    1.34    0.16
   3   9  -4    1.47    0.14
   3  -9  -4    1.69    0.16
  -3   9   3   31.10    0.64
   3   9  -3   32.28    0.60
   3  -9  -3   32.03    0.61
  -3   9   2    2.73    0.17
   3   9  -2    2.80    0.16
   3  -9  -2    2.80    0.16
   3   9  -1   10.19    0.33
  -3   9   1    9.22    0.30
   3   9  -1    9.69    0.28
   3  -9  -1    9.13    0.29
   3   9   0    4.97    0.23
  -3   9   0    4.67    0.21
   3   9   0    4.74    0.20
   3  -9   0    4.79    0.21
   3   9   1   22.47    0.51
   3   9   1   22.90    0.47
  -3   9  -1   22.60    0.49
   3  -9   1   22.15    0.49
  -3   9  -2    0.58    0.09
   3   9   2    0.40    0.09
   3  -9   2    0.64    0.10
   3   9   3    1.60    0.17
   3  -9   3    1.60    0.16
  -3   9  -4    9.77    0.35
   3   9   4    9.71    0.36
  -3   9  -5    0.77    0.13
   3  10  -7    9.57    0.39
   3 -10  -7   10.09    0.40
   3  10  -6    3.20    0.22
   3 -10  -6    3.25    0.22
   3  10  -5    0.28    0.09
  -3  10   5    0.22    0.10
   3 -10  -5    0.26    0.08
   3  10  -4    1.35    0.15
  -3  10   4    1.48    0.18
   3 -10  -4    1.43    0.15
   3  10  -3    0.52    0.09
  -3  10   3    0.49    0.11
   3 -10  -3    0.81    0.11
  -3  10   2    1.66    0.16
   3  10  -2    1.70    0.13
   3 -10  -2    1.55    0.15
   3  10  -1   14.54    0.36
   3  10  -1   14.08    0.42
  -3  10   1   13.23    0.39
   3 -10  -1   14.14    0.37
   3  10   0   -0.01    0.03
  -3  10   0    0.07    0.05
   3  10   0    0.05    0.05
   3 -10   0    0.00    0.04
  -3  10  -1    1.12    0.14
   3  10   1    1.16    0.14
   3 -10   1    1.19    0.14
  -3  10  -2    0.01    0.05
   3  10   2    0.01    0.06
   3 -10   2    0.02    0.04
   3  10   3    7.13    0.31
   3 -10   3    7.28    0.33
   3  10   4    0.51    0.11
  -3  10  -4    0.74    0.20
   3  11  -6    3.23    0.23
   3 -11  -6    2.92    0.21
   3  11  -5    5.20    0.27
  -3  11   5    4.57    0.29
   3 -11  -5    4.77    0.26
   3  11  -4    1.95    0.19
  -3  11   4    1.88    0.21
   3 -11  -4    1.88    0.18
  -3  11   3   23.69    0.59
   3  11  -3   23.07    0.52
   3 -11  -3   22.90    0.53
  -3  11   2    0.10    0.06
   3  11  -2   -0.02    0.04
   3  11  -2    0.04    0.06
   3 -11  -2    0.07    0.05
   3  11  -1    0.37    0.10
  -3  11   1    0.48    0.10
   3  11  -1    0.33    0.09
   3 -11  -1    0.31    0.08
   3  11   0    0.68    0.12
  -3  11   0    0.57    0.10
   3 -11   0    0.70    0.11
  -3  11  -1    7.73    0.30
   3  11   2    0.79    0.13
  -3  11  -2    0.66    0.12
   3  11   3    3.94    0.25
   3  11   4    0.90    0.15
   3  12  -6    0.31    0.11
   3 -12  -6    0.10    0.08
  -3  12   5    2.11    0.24
   3  12  -5    2.14    0.22
   3 -12  -5    1.92    0.20
   3  12  -4    2.71    0.19
  -3  12   4    2.97    0.23
   3 -12  -4    3.10    0.21
  -3  12   3    3.58    0.24
   3  12  -3    4.24    0.22
   3 -12  -3    3.98    0.22
  -3  12   2    0.23    0.09
   3  12  -2    0.26    0.09
   3 -12  -2    0.24    0.11
   3  12  -1   11.97    0.43
  -3  12   1   12.68    0.42
  -3  12   0    0.35    0.10
   3  12   0    0.38    0.10
  -3  12  -1    0.75    0.13
   3  12   1    0.76    0.13
   3  12   2    7.14    0.33
  -3  12  -2    7.25    0.40
   3  12   3    1.80    0.21
   3  13  -5    2.38    0.23
  -3  13   4    0.76    0.16
  -3  13   3    7.70    0.36
   3  13  -3    7.87    0.37
   3  13  -2    0.23    0.09
  -3  13   2    0.02    0.07
   3  13  -1    0.10    0.08
  -3  13   1    0.28    0.10
   3  13   0    2.32    0.23
  -3  13   0    1.84    0.20
   3  13   1    5.36    0.30
  -3  13  -1    6.01    0.30
   3  13   2    1.36    0.19
  -3  14   3    0.27    0.11
   3  14  -2    0.17    0.09
  -3  14   2    0.15    0.10
  -3  14   1    6.86    0.35
   3  14  -1    6.59    0.34
   3  14   0    0.64    0.14
  -3  14   0    0.65    0.14
  -3  14  -1    4.13    0.27
   3  14   1    4.36    0.29
   4   0  -9    0.00    0.06
   4   0  -9    0.00    0.05
   4   0  -8    6.28    0.27
   4   0  -8    6.47    0.27
   4   0  -7    0.01    0.04
   4   0  -7    0.04    0.04
   4   0  -6    6.22    0.22
   4   0  -6    6.13    0.22
   4   0  -5   -0.01    0.02
   4   0  -5    0.02    0.03
   4   0  -4   12.67    0.27
   4   0  -4   12.05    0.27
   4   0  -3    0.03    0.03
   4   0  -3    0.00    0.02
   4   0  -2   15.12    0.28
   4   0  -2   15.21    0.29
   4   0  -1    0.04    0.02
   4   0  -1    0.01    0.02
   4   0   0  364.64    4.51
   4   0   0  359.83    4.15
   4   0   1    0.01    0.03
   4   0   1    0.27    0.05
   4   0   2   20.18    0.43
  -4   0  -2   20.60    0.42
  -4   0  -3    0.04    0.04
  -4   0  -4    8.23    0.30
  -4   0  -5    0.00    0.04
  -4   0  -6   19.11    0.55
  -4   0  -7    0.06    0.09
   4   1  -9    0.38    0.10
   4   1  -9    0.62    0.12
   4  -1  -9    0.47    0.11
   4   1  -8    3.75    0.21
   4   1  -8    4.08    0.22
   4  -1  -8    3.90    0.22
   4  -1  -8    3.50    0.28
   4   1  -7    0.04    0.04
   4   1  -7    0.02    0.04
   4  -1  -7    0.03    0.04
   4  -1  -7    0.12    0.05
   4   1  -6   30.31    0.56
   4   1  -6   30.62    0.54
   4  -1  -6   31.19    0.54
   4  -1  -6   30.77    0.57
   4   1  -5    4.50    0.17
   4   1  -5    4.60    0.18
   4  -1  -5    4.58    0.18
   4  -1  -5    4.42    0.16
   4   1  -4   28.50    0.44
   4   1  -4   28.51    0.48
   4  -1  -4   28.45    0.44
   4  -1  -4   28.33    0.47
   4   1  -3   23.60    0.36
   4   1  -3   23.37    0.40
   4  -1  -3   23.55    0.40
   4  -1  -3   23.33    0.37
   4   1  -2   50.06    0.63
   4   1  -2   51.65    0.68
   4  -1  -2   50.69    0.67
   4  -1  -2   50.90    0.65
   4   1  -1   36.14    0.54
   4   1  -1   37.12    0.50
   4  -1  -1   37.11    0.54
   4  -1  -1   37.15    0.53
   4   1   0   10.88    0.26
   4   1   0   10.13    0.23
   4   1   0   10.49    0.15
   4  -1   0   10.11    0.25
   4  -1   0   10.20    0.25
   4   1   1   16.99    0.37
  -4  -1  -1   16.74    0.34
   4  -1   1   17.35    0.36
   4  -1   1   17.16    0.36
   4   1   2    0.36    0.07
  -4   1  -2    0.39    0.07
  -4  -1  -2    0.36    0.07
  -4   1  -3   24.67    0.52
  -4  -1  -3   25.54    0.51
  -4   1  -4   21.86    0.51
  -4  -1  -4   21.56    0.51
  -4   1  -5    4.87    0.25
  -4  -1  -5    4.73    0.25
  -4   1  -6    0.41    0.11
  -4  -1  -6    0.45    0.10
  -4   1  -7    0.84    0.18
  -4  -1  -7    0.61    0.16
   4   2  -9    0.76    0.13
   4   2  -9    0.83    0.13
   4  -2  -9    0.96    0.15
   4   2  -8   13.49    0.39
   4   2  -8   13.64    0.42
   4  -2  -8   14.22    0.43
   4   2  -7   -0.02    0.03
   4   2  -7   -0.02    0.04
   4  -2  -7    0.07    0.05
   4   2  -6   11.15    0.29
   4   2  -6   11.47    0.33
   4  -2  -6   11.29    0.28
   4  -2  -6   11.46    0.33
   4   2  -5    0.16    0.04
   4   2  -5    0.07    0.04
   4  -2  -5    0.21    0.04
   4  -2  -5    0.20    0.05
   4   2  -4   11.48    0.24
   4   2  -4   11.44    0.28
   4  -2  -4   12.11    0.24
   4  -2  -4   11.78    0.28
   4   2  -3   65.73    0.86
   4   2  -3   66.56    0.77
   4  -2  -3   66.00    0.79
   4  -2  -3   67.55    0.87
   4   2  -2   39.08    0.57
   4   2  -2   38.63    0.49
   4  -2  -2   39.43    0.57
   4  -2  -2   39.20    0.52
   4   2  -1   17.75    0.29
   4   2  -1   17.53    0.34
   4  -2  -1   17.68    0.32
   4  -2  -1   17.76    0.34
   4   2   0    2.49    0.12
   4   2   0    2.40    0.08
   4  -2   0    2.06    0.11
   4  -2   0    2.23    0.11
   4   2   1    2.15    0.13
   4   2   1    2.33    0.08
  -4  -2  -1    2.35    0.11
   4  -2   1    2.03    0.12
   4   2   2  129.73    1.58
  -4  -2  -2  126.44    1.52
  -4  -2  -3   11.96    0.33
  -4   2  -4    0.21    0.07
  -4  -2  -4    0.25    0.07
  -4   2  -5    1.35    0.16
  -4  -2  -5    1.38    0.16
  -4   2  -6    3.96    0.25
  -4  -2  -6    3.92    0.24
  -4  -2  -7    1.07    0.23
   4   3  -9    3.67    0.24
   4  -3  -9    3.93    0.25
   4   3  -8    0.30    0.09
   4  -3  -8    0.34    0.10
   4   3  -7    3.88    0.18
   4   3  -7    3.97    0.21
   4  -3  -7    4.00    0.21
   4   3  -6   76.71    0.99
   4   3  -6   73.21    1.08
   4  -3  -6   75.76    1.09
   4   3  -5    3.03    0.16
   4   3  -5    2.92    0.12
   4  -3  -5    2.77    0.15
   4  -3  -5    3.05    0.13
   4   3  -4    0.80    0.09
   4   3  -4    0.83    0.06
   4  -3  -4    0.81    0.06
   4  -3  -4    0.86    0.09
   4   3  -3   10.30    0.18
   4   3  -3    9.78    0.26
   4  -3  -3   10.54    0.20
   4  -3  -3   10.27    0.26
   4   3  -2   86.67    0.93
   4   3  -2   87.65    1.07
   4  -3  -2   85.41    1.07
   4  -3  -2   86.10    0.97
  -4   3   1   37.73    0.50
   4   3  -1   39.04    0.49
   4   3  -1   39.80    0.59
   4  -3  -1   39.12    0.53
   4  -3  -1   38.96    0.59
   4   3   0   26.35    0.39
  -4   3   0   27.06    0.34
   4   3   0   26.45    0.47
  -4  -3   0   26.24    0.40
   4  -3   0   27.09    0.44
   4  -3   0   26.81    0.47
   4   3   1   12.12    0.31
  -4   3  -1   11.83    0.19
   4   3   1   12.02    0.23
  -4  -3  -1   12.38    0.27
   4  -3   1   12.12    0.31
   4   3   2    0.80    0.10
  -4  -3  -2    0.66    0.08
   4  -3   2    0.99    0.11
   4   3   3   52.22    0.84
  -4   3  -3   50.53    0.83
  -4  -3  -3   51.21    0.80
  -4   3  -4    4.43    0.22
  -4  -3  -4    4.82    0.23
  -4   3  -5    4.33    0.24
  -4  -3  -5    4.75    0.24
  -4   3  -6    2.18    0.22
  -4  -3  -6    1.58    0.18
   4   4  -9    1.58    0.19
   4  -4  -9    1.57    0.19
   4   4  -8    1.54    0.17
   4  -4  -8    1.53    0.17
   4   4  -7    9.88    0.34
   4  -4  -7   10.48    0.35
   4   4  -6   40.05    0.72
   4  -4  -6   38.88    0.71
   4   4  -5    8.02    0.27
   4  -4  -5    7.60    0.26
   4   4  -4   30.82    0.41
   4   4  -4   31.01    0.55
   4  -4  -4   30.93    0.55
   4   4  -3   27.98    0.34
   4   4  -3   28.17    0.50
   4  -4  -3   27.56    0.36
   4  -4  -3   27.35    0.49
   4   4  -2   61.90    0.85
   4   4  -2   62.09    0.66
  -4   4   2   61.77    0.81
   4  -4  -2   63.10    0.72
   4  -4  -2   62.66    0.85
   4   4  -1   10.88    0.27
  -4   4   1   10.39    0.22
  -4  -4   1   10.30    0.18
   4  -4  -1   10.61    0.27
   4  -4  -1   10.32    0.21
  -4   4   0   10.76    0.20
   4   4   0   10.75    0.24
   4   4   0   10.85    0.28
   4  -4   0   10.64    0.28
  -4  -4   0   10.67    0.21
  -4   4  -1    0.59    0.05
   4   4   1    0.72    0.07
   4   4   1    0.55    0.08
  -4  -4  -1    0.76    0.08
   4  -4   1    0.58    0.08
   4   4   2   77.71    0.97
   4   4   2   78.92    1.09
   4  -4   2   76.46    1.09
  -4  -4  -2   78.79    1.02
   4   4   3    0.02    0.05
  -4   4  -3   -0.07    0.03
  -4  -4  -3    0.04    0.04
  -4   4  -4    5.15    0.25
  -4  -4  -4    4.89    0.23
  -4   4  -5    0.81    0.13
  -4  -4  -5    1.03    0.14
  -4   4  -6   21.56    0.59
  -4  -4  -6   20.45    0.57
   4   5  -9    0.67    0.13
   4  -5  -9    0.78    0.14
   4   5  -8    0.20    0.08
   4  -5  -8    0.15    0.08
   4   5  -7    0.35    0.09
   4  -5  -7    0.12    0.06
   4   5  -6    9.64    0.32
   4  -5  -6   10.34    0.34
   4   5  -5    0.13    0.06
   4  -5  -5    0.11    0.05
   4   5  -4    3.86    0.18
   4  -5  -4    3.87    0.18
   4   5  -3    2.19    0.13
   4  -5  -3    2.00    0.12
  -4   5   2    5.09    0.17
   4   5  -2    4.84    0.18
   4  -5  -2    4.65    0.18
  -4   5   1    5.08    0.16
   4   5  -1    5.27    0.19
   4  -5  -1    5.18    0.19
   4   5   0   55.21    0.80
  -4   5   0   55.21    0.70
   4   5   0   56.42    0.76
  -4  -5   0   55.87    0.68
   4  -5   0   54.89    0.81
   4   5   1   15.23    0.32
   4   5   1   14.87    0.36
  -4   5  -1   14.83    0.28
  -4  -5  -1   14.94    0.30
   4  -5   1   15.04    0.37
   4   5   2   31.59    0.60
   4   5   2   32.34    0.53
  -4  -5  -2   32.13    0.54
   4  -5   2   31.76    0.61
  -4   5  -3    2.77    0.17
   4   5   3    2.83    0.17
  -4  -5  -3    2.70    0.15
  -4   5  -4   21.86    0.54
  -4  -5  -4   22.19    0.51
  -4   5  -5    7.97    0.34
  -4  -5  -5    8.61    0.33
  -4   5  -6    1.10    0.16
  -4  -5  -6    0.96    0.15
   4   6  -9   10.22    0.49
   4  -6  -9   10.37    0.58
   4   6  -8    3.56    0.23
   4  -6  -8    3.37    0.23
   4   6  -7    0.69    0.12
   4  -6  -7    0.81    0.13
   4   6  -6   -0.02    0.04
   4  -6  -6    0.02    0.05
   4   6  -5   67.06    1.01
   4  -6  -5   65.32    1.00
   4   6  -4   34.20    0.62
   4  -6  -4   34.22    0.62
  -4   6   3    7.61    0.25
   4   6  -3    7.25    0.24
   4  -6  -3    7.12    0.24
  -4   6   2    3.63    0.16
   4   6  -2    3.31    0.16
   4  -6  -2    3.40    0.16
  -4   6   1    0.40    0.06
   4   6  -1    0.27    0.06
   4  -6  -1    0.22    0.05
   4   6   0    4.10    0.18
   4   6   0    4.01    0.17
  -4   6   0    4.00    0.15
   4  -6   0    4.03    0.18
   4   6   1    5.35    0.22
   4   6   1    5.35    0.19
  -4   6  -1    5.19    0.17
   4  -6   1    4.89    0.21
   4   6   2    0.06    0.05
   4   6   2    0.14    0.05
  -4  -6  -2    0.08    0.04
   4  -6   2    0.15    0.06
   4   6   3    8.25    0.30
  -4  -6  -3    8.45    0.27
  -4   6  -4    0.01    0.04
  -4  -6  -4    0.01    0.04
  -4   6  -5    0.61    0.12
  -4  -6  -5    0.56    0.11
  -4   6  -6    2.94    0.23
  -4  -6  -6    2.82    0.21
   4   7  -8   -0.07    0.05
   4  -7  -8    0.16    0.08
   4   7  -7    0.85    0.14
   4  -7  -7    0.75    0.13
   4   7  -6    0.39    0.09
   4  -7  -6    0.33    0.08
   4   7  -5   19.05    0.47
   4  -7  -5   18.81    0.47
   4   7  -4    0.00    0.05
   4  -7  -4    0.02    0.04
  -4   7   3    1.94    0.14
   4   7  -3    1.92    0.14
   4  -7  -3    1.84    0.13
   4   7  -2    9.54    0.28
  -4   7   2    9.72    0.28
   4  -7  -2    9.53    0.29
   4   7  -1   24.55    0.49
   4   7  -1   24.14    0.48
  -4   7   1   24.74    0.46
   4  -7  -1   23.72    0.49
   4   7   0    2.63    0.15
   4   7   0    3.02    0.16
  -4   7   0    2.95    0.14
   4  -7   0    2.98    0.16
   4   7   1    7.63    0.26
  -4   7  -1    7.01    0.22
   4   7   1    7.71    0.25
   4  -7   1    7.58    0.27
   4   7   2    7.90    0.28
   4   7   2    7.79    0.27
   4  -7   2    7.47    0.28
   4   7   3    3.37    0.19
   4  -7   3    3.28    0.20
  -4   7  -4    3.12    0.21
  -4  -7  -4    3.06    0.31
  -4   7  -5   20.37    0.56
  -4  -7  -5   19.84    0.53
  -4   7  -6    0.59    0.13
  -4  -7  -6    0.50    0.12
   4   8  -8   14.14    0.49
   4  -8  -8   13.18    0.46
   4   8  -7   11.75    0.42
   4  -8  -7   11.27    0.41
   4   8  -6   12.40    0.41
   4  -8  -6   12.39    0.40
   4   8  -5    0.56    0.10
   4  -8  -5    0.53    0.10
   4   8  -4    4.67    0.22
  -4   8   4    5.13    0.25
   4  -8  -4    4.88    0.23
   4   8  -3   23.46    0.50
  -4   8   3   22.42    0.51
   4  -8  -3   22.81    0.50
  -4   8   2    4.92    0.21
   4   8  -2    4.75    0.21
   4  -8  -2    4.70    0.21
   4   8  -1    0.13    0.06
  -4   8   1    0.06    0.04
   4   8  -1    0.10    0.05
   4  -8  -1    0.08    0.04
   4   8   0    0.29    0.07
   4   8   0    0.37    0.08
  -4   8   0    0.30    0.06
   4  -8   0    0.49    0.09
   4   8   1   32.03    0.60
   4   8   1   31.41    0.60
  -4   8  -1   30.81    0.62
   4  -8   1   31.78    0.62
   4   8   2    0.43    0.09
   4   8   2    0.41    0.08
   4  -8   2    0.33    0.08
   4   8   3    8.78    0.31
   4  -8   3    8.51    0.33
  -4   8  -4   11.58    0.40
  -4   8  -5    1.75    0.20
   4   9  -7   15.32    0.50
   4  -9  -7   16.35    0.51
   4   9  -6    1.41    0.17
   4  -9  -6    1.28    0.16
   4   9  -5    2.73    0.19
   4  -9  -5    3.09    0.20
   4   9  -4   11.90    0.37
  -4   9   4   11.67    0.39
   4  -9  -4   11.55    0.36
   4   9  -3    0.10    0.06
  -4   9   3    0.14    0.07
   4  -9  -3    0.13    0.06
   4   9  -2    0.29    0.07
  -4   9   2    0.39    0.08
   4  -9  -2    0.37    0.08
   4   9  -1   19.50    0.48
   4   9  -1   19.71    0.45
  -4   9   1   21.02    0.47
   4  -9  -1   20.21    0.47
   4   9   0    5.93    0.25
  -4   9   0    5.97    0.23
   4   9   0    5.87    0.24
   4  -9   0    5.50    0.24
   4   9   1    8.87    0.30
   4   9   1    8.79    0.31
   4  -9   1    8.89    0.31
   4   9   2    0.18    0.07
   4   9   2    0.12    0.06
   4  -9   2    0.24    0.08
   4  -9   3   35.41    0.73
  -4   9  -4   25.97    0.63
  -4   9  -5    1.65    0.20
   4  10  -7    0.51    0.12
   4 -10  -7    0.73    0.14
   4  10  -6   10.70    0.40
   4 -10  -6    9.36    0.37
   4  10  -5    1.89    0.19
   4 -10  -5    1.51    0.17
  -4  10   4    5.15    0.27
   4  10  -4    5.44    0.25
   4 -10  -4    5.40    0.26
   4  10  -3   19.59    0.48
  -4  10   3   18.99    0.50
   4 -10  -3   19.38    0.48
   4  10  -2    3.47    0.19
  -4  10   2    3.47    0.20
   4  10  -2    3.28    0.21
   4 -10  -2    4.01    0.21
  -4  10   1    0.23    0.07
   4  10  -1    0.19    0.07
   4  10  -1    0.25    0.07
   4 -10  -1    0.36    0.08
  -4  10   0    6.37    0.26
   4  10   0    6.77    0.28
   4  10   0    6.39    0.26
   4 -10   0    6.57    0.27
   4  10   1    3.64    0.21
   4  10   1    4.17    0.22
   4 -10   1    3.85    0.21
   4  10   2    2.46    0.18
   4 -10   2    2.14    0.17
   4  10   3   19.84    0.78
   4 -10   3   19.63    0.53
  -4  10  -4    0.96    0.15
   4  11  -6    0.01    0.07
   4 -11  -6    0.03    0.06
   4  11  -5   11.48    0.40
   4 -11  -5   11.34    0.40
   4  11  -4   -0.02    0.05
  -4  11   4    0.01    0.06
   4 -11  -4    0.06    0.06
  -4  11   3    4.55    0.25
   4  11  -3    4.55    0.23
   4 -11  -3    4.45    0.24
   4  11  -2    0.23    0.09
  -4  11   2    0.17    0.08
   4  11  -2    0.14    0.06
   4 -11  -2    0.14    0.07
  -4  11   1   21.35    0.53
   4  11  -1   21.17    0.49
   4  11  -1   20.84    0.55
   4 -11  -1   20.05    0.51
  -4  11   0    2.49    0.18
   4  11   0    2.39    0.19
   4 -11   0    2.56    0.18
   4  11   1    1.31    0.16
   4 -11   1    1.09    0.14
   4  11   2    0.56    0.12
   4 -11   2    0.56    0.11
  -4  12   5   -0.08    0.07
   4  12  -5   -0.02    0.06
   4 -12  -5    0.06    0.07
  -4  12   4    0.24    0.10
   4  12  -4    0.27    0.09
   4 -12  -4    0.26    0.09
   4  12  -3    4.35    0.27
  -4  12   3    4.99    0.27
   4  12  -3    4.71    0.24
   4 -12  -3    4.73    0.25
  -4  12   2    0.53    0.12
   4  12  -2    0.41    0.10
   4  12  -2    0.41    0.11
   4 -12  -2    0.48    0.10
   4  12  -1    0.19    0.08
  -4  12   1    0.19    0.08
   4 -12  -1    0.08    0.06
  -4  12   0    7.20    0.31
   4  12   0    6.94    0.32
   4  12   1   12.87    0.45
   4  12   2    0.65    0.13
   4  13  -4    0.10    0.07
  -4  13   4    0.02    0.08
   4 -13  -4    0.02    0.07
   4  13  -3    0.30    0.11
  -4  13   3    0.16    0.09
  -4  13   2    0.68    0.13
   4  13  -2    0.64    0.14
  -4  13   1    2.47    0.20
   4  13  -1    2.62    0.26
   4  13   0    0.03    0.07
   4  13   1    1.34    0.18
   4  13   2    1.31    0.18
  -4  14   2    1.60    0.20
   4  14  -2    1.76    0.33
   4  14  -1    0.09    0.08
  -4  14   1    0.11    0.08
   5   0  -9   -0.03    0.05
   5   0  -8    5.94    0.26
   5   0  -8    6.22    0.26
   5   0  -7    0.07    0.05
   5   0  -7    0.14    0.06
   5   0  -6    4.61    0.19
   5   0  -6    4.55    0.19
   5   0  -5    0.02    0.03
   5   0  -5    0.01    0.03
   5   0  -4   41.54    0.62
   5   0  -4   42.42    0.62
   5   0  -3    0.01    0.03
   5   0  -3    0.01    0.02
   5   0  -2    5.57    0.17
   5   0  -2    5.60    0.18
   5   0  -1   -0.01    0.03
   5   0  -1    0.00    0.02
   5   0   0  105.15    1.32
   5   0   0  106.02    1.29
   5   0   1    0.05    0.04
   5   0   2    2.79    0.16
  -5   0  -2    2.66    0.16
  -5   0  -3   -0.01    0.04
  -5   0  -4   22.60    0.55
  -5   0  -5   -0.01    0.05
  -5   0  -6    2.53    0.25
   5   1  -9    0.60    0.11
   5   1  -9    0.52    0.11
   5  -1  -9    0.47    0.11
   5   1  -8   34.15    0.67
   5   1  -8   34.41    0.68
   5  -1  -8   33.57    0.69
   5   1  -7   12.37    0.36
   5   1  -7   12.07    0.34
   5  -1  -7   12.14    0.33
   5  -1  -7   12.27    0.36
   5   1  -6    0.14    0.05
   5   1  -6    0.18    0.05
   5  -1  -6    0.23    0.06
   5  -1  -6    0.17    0.05
   5   1  -5   17.39    0.38
   5   1  -5   18.29    0.36
   5  -1  -5   17.57    0.36
   5  -1  -5   18.00    0.39
   5   1  -4   80.03    1.03
   5   1  -4   78.74    0.98
   5  -1  -4   79.44    1.02
   5  -1  -4   79.64    0.99
   5   1  -3    7.66    0.19
   5   1  -3    7.85    0.22
   5  -1  -3    8.03    0.21
   5  -1  -3    7.92    0.22
   5   1  -2   74.69    0.97
   5   1  -2   75.70    0.92
   5  -1  -2   76.50    0.95
   5  -1  -2   75.35    0.96
   5   1  -1   10.00    0.24
   5   1  -1    9.79    0.26
   5  -1  -1    9.97    0.25
   5  -1  -1    9.91    0.25
   5   1   0    1.30    0.09
   5   1   0    1.42    0.11
   5  -1   0    1.34    0.10
   5  -1   0    1.22    0.10
   5   1   1   28.05    0.54
   5  -1   1   28.84    0.54
   5  -1   1   29.89    0.54
  -5  -1  -1   29.45    0.52
   5   1   2   18.82    0.45
  -5   1  -2   19.56    0.45
  -5  -1  -2   19.00    0.43
  -5   1  -3    0.59    0.10
  -5  -1  -3    0.81    0.11
  -5   1  -4    1.83    0.18
  -5  -1  -4    1.57    0.16
  -5   1  -5    0.79    0.14
  -5  -1  -5    0.69    0.12
  -5   1  -6   12.08    0.45
  -5  -1  -6   11.93    0.44
   5   2  -9    1.27    0.16
   5  -2  -9    0.72    0.12
   5   2  -8   14.19    0.42
   5  -2  -8   13.10    0.41
   5   2  -7    5.21    0.21
   5   2  -7    4.58    0.22
   5  -2  -7    5.16    0.24
   5   2  -6    8.72    0.25
   5   2  -6    8.72    0.29
   5  -2  -6    8.27    0.34
   5  -2  -6    8.27    0.28
   5   2  -5    1.18    0.08
   5   2  -5    1.21    0.12
   5  -2  -5    1.19    0.09
   5  -2  -5    1.38    0.13
   5   2  -4   25.12    0.40
   5   2  -4   25.86    0.48
   5  -2  -4   25.06    0.47
   5  -2  -4   25.65    0.41
   5   2  -3    0.31    0.06
   5   2  -3    0.24    0.04
   5  -2  -3    0.23    0.04
   5  -2  -3    0.27    0.05
   5   2  -2   90.83    1.14
   5   2  -2   90.42    1.04
   5  -2  -2   90.80    1.13
   5  -2  -2   90.67    1.08
   5   2  -1   11.82    0.30
   5   2  -1   11.76    0.25
   5  -2  -1   11.49    0.29
   5  -2  -1   11.42    0.27
   5   2   0   47.38    0.74
   5  -2   0   48.48    0.74
   5  -2   0   48.41    0.72
   5   2   1    0.90    0.11
   5  -2   1    0.85    0.10
  -5  -2  -1    0.83    0.09
   5  -2   1    0.81    0.10
   5   2   2    2.72    0.17
  -5  -2  -2    3.09    0.16
  -5   2  -3    0.71    0.11
  -5  -2  -3    0.72    0.11
  -5   2  -4   43.21    0.83
  -5  -2  -4   44.31    0.82
  -5   2  -5    0.64    0.13
  -5  -2  -5    0.75    0.13
  -5   2  -6    2.42    0.25
  -5  -2  -6    2.17    0.22
   5   3  -9   -0.04    0.06
   5  -3  -9   -0.03    0.06
   5   3  -8    1.67    0.18
   5  -3  -8    1.50    0.17
   5   3  -7    0.27    0.08
   5  -3  -7    0.20    0.07
   5   3  -6    0.02    0.04
   5  -3  -6    0.13    0.06
   5   3  -5    0.24    0.05
   5   3  -5    0.16    0.05
   5  -3  -5    0.19    0.06
   5   3  -4    3.41    0.11
   5   3  -4    3.33    0.16
   5  -3  -4    3.31    0.16
   5  -3  -4    3.57    0.12
   5   3  -3    6.82    0.22
   5   3  -3    6.83    0.16
   5  -3  -3    7.07    0.22
   5  -3  -3    6.96    0.18
   5   3  -2    3.33    0.15
   5   3  -2    2.86    0.10
   5  -3  -2    3.20    0.12
   5  -3  -2    3.01    0.14
   5   3  -1   20.50    0.42
   5   3  -1   21.56    0.35
   5  -3  -1   21.08    0.42
   5  -3  -1   21.26    0.39
   5   3   0    2.76    0.10
   5   3   0    2.86    0.15
  -5  -3   0    2.57    0.12
   5  -3   0    2.43    0.14
   5  -3   0    2.63    0.13
   5   3   1    6.88    0.25
  -5  -3  -1    6.75    0.21
   5  -3   1    6.57    0.24
   5   3   2   34.09    0.65
   5  -3   2   34.74    0.66
  -5  -3  -2   35.28    0.61
   5   3   3    8.36    0.31
  -5   3  -3    8.10    0.31
  -5  -3  -3    8.14    0.29
  -5   3  -4    1.91    0.19
  -5  -3  -4    1.69    0.17
  -5   3  -5    0.10    0.06
  -5  -3  -5    0.10    0.07
  -5   3  -6    0.56    0.13
  -5  -3  -6    0.55    0.13
   5   4  -9    0.07    0.08
   5  -4  -9   -0.01    0.06
   5   4  -8    0.06    0.06
   5  -4  -8    0.06    0.06
   5   4  -7   28.78    0.63
   5  -4  -7   27.77    0.61
   5   4  -6   34.53    0.66
   5  -4  -6   33.73    0.65
   5   4  -5    7.69    0.27
   5  -4  -5    7.86    0.27
   5   4  -4    3.55    0.17
   5  -4  -4    3.44    0.17
   5   4  -3    1.08    0.11
   5  -4  -3    0.89    0.10
   5   4  -2    1.46    0.11
   5   4  -2    1.43    0.07
   5  -4  -2    1.46    0.11
   5  -4  -2    1.63    0.09
   5   4  -1    1.82    0.12
   5  -4  -1    1.70    0.10
  -5  -4   1    1.81    0.08
   5  -4  -1    1.75    0.12
   5   4   0   48.60    0.65
   5   4   0   48.42    0.77
   5  -4   0   47.36    0.76
  -5  -4   0   48.64    0.65
  -5  -4  -1    8.91    0.24
   5   4   2    8.96    0.31
  -5  -4  -2    9.14    0.28
   5  -4   2    9.04    0.31
   5   4   3    0.80    0.12
  -5   4  -3    0.50    0.09
  -5  -4  -3    0.83    0.11
  -5   4  -4    2.83    0.20
  -5  -4  -4    2.57    0.18
  -5   4  -5    0.37    0.10
  -5  -4  -5    0.43    0.10
  -5   4  -6    3.35    0.41
  -5  -4  -6    3.20    0.23
   5   5  -9    0.33    0.11
   5  -5  -9    0.12    0.08
   5   5  -8    1.41    0.17
   5  -5  -8    1.48    0.17
   5   5  -7   18.67    0.50
   5  -5  -7   17.95    0.49
   5   5  -6    3.15    0.19
   5  -5  -6    2.91    0.18
   5   5  -5    0.08    0.04
   5  -5  -5   -0.01    0.04
   5   5  -4   20.26    0.45
   5  -5  -4   20.83    0.46
   5   5  -3   34.68    0.61
   5  -5  -3   36.13    0.63
   5   5  -2    6.54    0.23
   5  -5  -2    7.15    0.24
  -5   5   1    4.44    0.15
   5   5  -1    4.90    0.20
   5  -5  -1    4.24    0.19
   5   5   0    1.03    0.10
   5   5   0    0.82    0.10
   5  -5   0    1.34    0.14
   5   5   1   90.26    1.25
  -5  -5  -1   90.21    1.13
   5  -5   1   91.49    1.26
   5   5   2    0.17    0.06
   5  -5   2    0.16    0.06
  -5  -5  -2    0.19    0.05
   5   5   3   18.04    0.48
  -5   5  -3   18.62    0.49
  -5  -5  -3   18.15    0.44
  -5   5  -4    6.02    0.29
  -5  -5  -4    5.97    0.27
  -5   5  -5    1.60    0.19
  -5  -5  -5    1.64    0.18
   5   6  -9    0.19    0.11
   5   6  -8   -0.04    0.06
   5  -6  -8    0.08    0.06
   5   6  -7    0.05    0.05
   5  -6  -7    0.00    0.05
   5   6  -6    9.77    0.34
   5  -6  -6    9.77    0.34
   5   6  -5   12.57    0.37
   5  -6  -5   12.16    0.37
   5   6  -4   11.15    0.33
   5  -6  -4   11.22    0.33
   5   6  -3    1.92    0.14
   5  -6  -3    1.60    0.13
  -5   6   2    0.37    0.07
   5   6  -2    0.47    0.08
   5  -6  -2    0.34    0.07
  -5   6   1   21.42    0.39
   5   6  -1   21.21    0.43
   5   6  -1   21.43    0.47
   5  -6  -1   21.33    0.47
   5   6   0   35.46    0.65
   5   6   0   34.85    0.58
   5  -6   0   35.18    0.65
   5   6   1    6.05    0.25
   5  -6   1    5.83    0.25
   5   6   2    0.34    0.09
   5  -6   2    0.39    0.09
   5   6   3    1.18    0.15
  -5   6  -4    4.71    0.26
  -5  -6  -4    4.80    0.25
  -5   6  -5   11.34    0.43
  -5  -6  -5   11.32    0.40
   5   7  -8    6.80    0.33
   5  -7  -8    6.84    0.33
   5   7  -7    5.24    0.28
   5  -7  -7    5.19    0.27
   5   7  -6    8.70    0.33
   5  -7  -6    8.01    0.32
   5   7  -5    1.98    0.18
   5  -7  -5    1.84    0.18
   5   7  -4    1.97    0.18
   5  -7  -4    1.83    0.15
  -5   7   3   11.85    0.34
   5   7  -3   11.86    0.34
   5  -7  -3   11.71    0.35
   5   7  -2   18.14    0.43
  -5   7   2   18.35    0.40
   5  -7  -2   18.52    0.44
   5   7  -1   11.79    0.33
   5   7  -1   11.88    0.34
  -5   7   1   11.94    0.29
   5  -7  -1   11.94    0.35
   5   7   0   11.88    0.35
   5   7   0   12.30    0.33
   5  -7   0   12.58    0.37
   5   7   1   65.46    1.01
   5  -7   1   65.04    1.03
   5   7   2   94.89    1.36
   5  -7   2   98.09    1.40
   5   7   3    1.83    0.19
  -5   7  -4    0.20    0.09
  -5   7  -5    0.03    0.07
   5   8  -8   -0.01    0.07
   5  -8  -8    0.13    0.08
   5   8  -7   13.93    0.46
   5  -8  -7   14.28    0.46
   5   8  -6    4.14    0.24
   5  -8  -6    3.86    0.23
   5   8  -5    7.73    0.31
   5  -8  -5    7.63    0.31
   5   8  -4    4.06    0.21
   5  -8  -4    4.72    0.23
   5   8  -3    0.62    0.11
  -5   8   3    0.33    0.08
   5  -8  -3    0.64    0.11
  -5   8   2    7.59    0.26
   5   8  -2    7.47    0.28
   5  -8  -2    8.06    0.29
   5   8  -1    0.51    0.09
  -5   8   1    0.84    0.10
   5   8  -1    0.69    0.10
   5  -8  -1    0.71    0.11
   5   8   0    3.67    0.20
   5   8   0    3.71    0.19
   5  -8   0    3.65    0.20
   5   8   1    5.17    0.24
   5   8   1    4.59    0.24
   5  -8   1    4.75    0.24
   5   8   2   14.14    0.42
   5  -8   2   14.87    0.44
   5   8   3    0.69    0.12
   5  -8   3    0.50    0.12
  -5   8  -4    4.26    0.26
   5   9  -7    3.53    0.25
   5  -9  -7    4.03    0.26
   5   9  -6    1.30    0.16
   5  -9  -6    1.67    0.19
   5   9  -5    2.37    0.22
   5  -9  -5    2.16    0.20
  -5   9   4    1.34    0.16
   5   9  -4    1.15    0.14
   5  -9  -4    1.38    0.16
  -5   9   3   13.66    0.39
   5   9  -3   13.02    0.38
   5  -9  -3   12.37    0.39
  -5   9   2    5.36    0.23
   5   9  -2    4.88    0.23
   5  -9  -2    5.42    0.25
  -5   9   1    0.45    0.12
   5   9  -1    0.33    0.08
   5   9  -1    0.21    0.07
   5  -9  -1    0.44    0.10
   5   9   0    4.71    0.23
   5   9   0    4.70    0.23
   5  -9   0    4.23    0.23
   5   9   1    4.15    0.22
   5   9   1    4.28    0.23
   5  -9   1    4.36    0.24
   5   9   2    0.80    0.12
   5  -9   2    1.12    0.15
   5  -9   3    8.83    0.36
  -5   9  -4    0.22    0.10
   5  10  -7    0.50    0.12
   5 -10  -7    0.52    0.13
   5  10  -6    0.33    0.10
   5 -10  -6    0.28    0.10
   5  10  -5    5.35    0.27
   5 -10  -5    5.37    0.28
  -5  10   4    0.99    0.15
   5  10  -4    0.87    0.13
   5 -10  -4    0.77    0.12
  -5  10   3    0.04    0.06
   5  10  -3   -0.03    0.04
   5 -10  -3    0.06    0.05
  -5  10   2    3.14    0.19
   5  10  -2    3.09    0.19
   5  10  -2    2.95    0.20
   5 -10  -2    2.99    0.20
   5  10  -1   32.84    0.66
   5  10  -1   32.06    0.68
   5 -10  -1   33.25    0.69
   5  10   0    0.17    0.07
   5  10   0    0.17    0.07
   5 -10   0    0.40    0.10
   5  10   1    7.08    0.30
   5  10   1    7.66    0.31
   5 -10   1    7.17    0.31
   5 -10   2    0.22    0.09
   5 -10   3    7.29    0.33
   5  11  -6    2.25    0.23
   5 -11  -6    2.20    0.22
   5  11  -5   -0.03    0.06
   5 -11  -5    0.10    0.08
   5  11  -4    1.99    0.19
  -5  11   4    2.52    0.24
   5 -11  -4    2.54    0.20
  -5  11   3    9.67    0.36
   5  11  -3   10.42    0.36
   5 -11  -3   10.20    0.37
  -5  11   2   -0.05    0.05
   5  11  -2    0.04    0.05
   5  11  -2   -0.02    0.05
   5 -11  -2   -0.04    0.04
   5  11  -1    3.48    0.21
   5  11  -1    3.73    0.23
   5 -11  -1    3.61    0.22
   5  11   0    0.30    0.09
   5  11   0    0.30    0.09
   5 -11   0    0.33    0.10
   5  11   1    8.02    0.33
   5 -11   1    7.26    0.32
   5 -11   2    0.65    0.13
   5  12  -5    4.94    0.28
   5 -12  -5    5.45    0.30
  -5  12   4    0.20    0.09
   5  12  -4    0.17    0.08
   5 -12  -4    0.17    0.09
   5  12  -3   -0.01    0.06
  -5  12   3    0.04    0.07
   5  12  -3    0.04    0.06
   5 -12  -3    0.02    0.06
   5  12  -2    0.53    0.11
  -5  12   2    0.76    0.13
   5  12  -2    0.34    0.10
   5 -12  -2    0.76    0.13
   5  12  -1   14.37    0.48
   5 -12  -1   13.28    0.44
   5  12   0    0.25    0.09
   5 -12   0    0.25    0.09
   5  12   1    1.10    0.16
   5 -12   1    1.34    0.18
   5  13  -4    0.06    0.07
  -5  13   4   -0.01    0.09
   5 -13  -4    0.04    0.08
  -5  13   3   13.98    0.48
   5  13  -3   14.12    0.51
   5 -13  -3   13.51    0.46
   5  13  -2    0.08    0.08
   5 -13  -2    0.20    0.09
   5  13  -1    0.79    0.14
   5  13   0    0.56    0.13
   6   0  -9    0.00    0.06
   6   0  -8    5.49    0.26
   6   0  -8    5.68    0.30
   6   0  -7    0.01    0.04
   6   0  -7   -0.06    0.03
   6   0  -6   21.08    0.45
   6   0  -6   21.56    0.45
   6   0  -5   -0.02    0.03
   6   0  -5    0.00    0.03
   6   0  -4   14.79    0.34
   6   0  -4   15.22    0.33
   6   0  -3    0.04    0.03
   6   0  -3   -0.01    0.03
   6   0  -2   50.11    0.72
   6   0  -2   50.18    0.75
   6   0  -1    0.01    0.03
   6   0  -1    0.00    0.03
   6   0   0    0.63    0.08
   6   0   0    0.40    0.08
   6   0   1    0.05    0.05
   6   0   2   51.74    0.88
  -6   0  -2   50.61    0.85
  -6   0  -3   -0.04    0.04
  -6   0  -4   11.41    0.40
  -6   0  -5   -0.02    0.05
   6   1  -9    7.50    0.32
   6  -1  -9    7.45    0.32
   6   1  -8    5.77    0.26
   6   1  -8    5.06    0.24
   6  -1  -8    5.74    0.26
   6   1  -7    0.92    0.11
   6   1  -7    0.87    0.12
   6  -1  -7    1.20    0.14
   6   1  -6    6.01    0.22
   6   1  -6    6.17    0.24
   6  -1  -6    6.00    0.23
   6  -1  -6    6.10    0.22
   6   1  -5   14.42    0.35
   6   1  -5   14.09    0.32
   6  -1  -5   13.61    0.34
   6  -1  -5   13.93    0.32
   6   1  -4   18.34    0.40
   6   1  -4   18.07    0.36
   6  -1  -4   18.15    0.37
   6  -1  -4   18.37    0.39
   6   1  -3    2.87    0.15
   6   1  -3    2.91    0.13
   6  -1  -3    2.95    0.14
   6  -1  -3    2.82    0.14
   6   1  -2    0.02    0.03
   6   1  -2   -0.02    0.03
   6  -1  -2    0.06    0.04
   6  -1  -2    0.04    0.03
   6   1  -1    0.64    0.08
   6   1  -1    0.60    0.09
   6  -1  -1    0.79    0.09
   6  -1  -1    0.82    0.10
   6   1   0   27.46    0.51
   6   1   0   27.37    0.55
   6  -1   0   27.95    0.54
   6  -1   0   27.11    0.53
   6   1   1    0.04    0.04
   6  -1   1    0.03    0.04
   6  -1   1    0.04    0.04
  -6  -1  -1    0.01    0.04
  -6   1  -2   10.95    0.35
   6   1   2   10.55    0.35
  -6  -1  -2   10.37    0.33
  -6   1  -3    2.64    0.18
  -6  -1  -3    2.62    0.18
  -6   1  -4    7.32    0.32
  -6  -1  -4    6.97    0.31
  -6   1  -5    1.71    0.19
  -6  -1  -5    1.52    0.18
   6   2  -9   13.26    0.44
   6  -2  -9   13.77    0.45
   6   2  -8   19.07    0.50
   6  -2  -8   19.21    0.50
   6   2  -7    0.53    0.10
   6  -2  -7    0.52    0.10
   6   2  -6   12.06    0.35
   6   2  -6   12.25    0.38
   6  -2  -6   12.02    0.35
   6   2  -5    1.31    0.13
   6   2  -5    1.24    0.09
   6  -2  -5    1.16    0.12
   6  -2  -5    1.14    0.09
   6   2  -4    7.51    0.25
   6   2  -4    7.65    0.20
   6  -2  -4    7.69    0.22
   6  -2  -4    7.42    0.24
   6   2  -3    3.54    0.17
   6   2  -3    3.67    0.14
   6  -2  -3    3.59    0.15
   6  -2  -3    3.67    0.17
   6   2  -2   23.62    0.47
   6   2  -2   23.85    0.41
   6  -2  -2   24.00    0.47
   6  -2  -2   23.76    0.44
   6   2  -1    0.84    0.11
   6   2  -1    0.80    0.08
   6  -2  -1    0.88    0.10
   6  -2  -1    0.64    0.09
   6   2   0   18.59    0.44
   6  -2   0   18.32    0.43
   6  -2   0   18.62    0.42
   6   2   1    0.76    0.11
   6  -2   1    0.56    0.09
   6  -2   1    0.61    0.10
  -6  -2  -1    0.76    0.10
   6   2   2   23.22    0.55
  -6   2  -2   24.44    0.55
  -6  -2  -2   23.32    0.51
  -6   2  -3    0.04    0.04
  -6  -2  -3    0.17    0.07
  -6   2  -4    2.81    0.21
  -6  -2  -4    2.95    0.20
  -6   2  -5    3.53    0.25
  -6  -2  -5    2.65    0.21
   6   3  -9    3.66    0.24
   6  -3  -9    3.77    0.24
   6   3  -8    4.87    0.26
   6  -3  -8    5.08    0.26
   6   3  -7    0.71    0.11
   6  -3  -7    1.14    0.14
   6   3  -6   35.14    0.67
   6  -3  -6   35.39    0.67
   6   3  -5    2.59    0.16
   6  -3  -5    2.41    0.15
   6   3  -4   33.61    0.61
   6  -3  -4   33.98    0.61
   6   3  -3    2.54    0.12
   6   3  -3    2.71    0.15
   6  -3  -3    2.32    0.14
   6  -3  -3    2.34    0.12
   6   3  -2    6.03    0.23
   6   3  -2    5.77    0.17
   6  -3  -2    5.93    0.20
   6  -3  -2    5.90    0.22
   6   3  -1   50.23    0.69
   6   3  -1   49.21    0.80
   6  -3  -1   50.20    0.79
   6  -3  -1   47.95    0.73
   6   3   0   16.13    0.41
   6  -3   0   15.92    0.38
  -6  -3   0   16.27    0.35
   6  -3   0   15.59    0.40
   6   3   1   13.40    0.39
  -6  -3  -1   14.37    0.35
   6  -3   1   13.64    0.39
   6   3   2    5.19    0.25
   6  -3   2    5.25    0.25
  -6  -3  -2    4.94    0.22
   6   3   3    3.34    0.22
  -6   3  -3    3.69    0.22
  -6  -3  -3    3.73    0.21
  -6   3  -4   16.34    0.49
  -6  -3  -4   15.05    0.46
  -6   3  -5    1.23    0.18
  -6  -3  -5    1.26    0.17
   6   4  -9    0.07    0.08
   6  -4  -9    0.14    0.08
   6   4  -8    5.05    0.27
   6  -4  -8    5.06    0.26
   6   4  -7    0.02    0.06
   6  -4  -7    0.01    0.05
   6   4  -6    4.25    0.22
   6  -4  -6    4.64    0.23
   6   4  -5    0.36    0.08
   6  -4  -5    0.23    0.07
   6   4  -4   28.83    0.56
   6  -4  -4   28.21    0.56
   6   4  -3   37.41    0.66
   6  -4  -3   37.28    0.66
   6   4  -2   33.37    0.62
   6  -4  -2   33.80    0.61
   6  -4  -2   32.94    0.53
   6   4  -1    1.84    0.14
   6  -4  -1    1.86    0.14
   6  -4  -1    1.83    0.12
   6   4   0    2.87    0.18
   6  -4   0    3.06    0.18
   6   4   1   13.90    0.41
   6  -4   1   13.92    0.40
  -6  -4  -1   13.98    0.34
   6   4   2   18.55    0.49
  -6  -4  -2   19.16    0.44
   6  -4   2   18.94    0.50
  -6   4  -3   14.84    0.46
   6   4   3   14.91    0.45
  -6  -4  -3   15.55    0.43
  -6   4  -4    1.26    0.17
  -6  -4  -4    1.01    0.14
  -6   4  -5   -0.07    0.04
  -6  -4  -5    0.01    0.06
   6   5  -9    0.47    0.12
   6  -5  -9    0.50    0.12
   6   5  -8    2.89    0.21
   6  -5  -8    3.09    0.22
   6   5  -7    0.52    0.11
   6  -5  -7    0.46    0.10
   6   5  -6    4.46    0.23
   6  -5  -6    4.56    0.23
   6   5  -5    4.29    0.22
   6  -5  -5    4.19    0.21
   6   5  -4    2.22    0.15
   6  -5  -4    2.66    0.17
   6   5  -3    2.78    0.17
   6  -5  -3    3.04    0.17
   6   5  -2    5.35    0.23
   6  -5  -2    5.00    0.22
   6   5  -1    6.99    0.27
   6  -5  -1    6.69    0.26
   6   5   0  158.50    1.99
   6  -5   0  161.89    1.99
   6   5   1    0.71    0.11
   6  -5   1    0.95    0.13
   6   5   2    0.59    0.11
   6  -5   2    0.48    0.10
  -6   5  -3    0.12    0.06
   6   5   3   -0.01    0.05
  -6   5  -4    3.36    0.23
  -6  -5  -4    3.53    0.22
  -6  -5  -5    0.72    0.14
   6   6  -8    3.59    0.24
   6  -6  -8    3.75    0.24
   6   6  -7    5.33    0.28
   6  -6  -7    5.07    0.26
   6   6  -6    1.97    0.19
   6  -6  -6    2.03    0.19
   6   6  -5    0.26    0.08
   6  -6  -5    0.41    0.09
   6   6  -4    4.70    0.22
   6  -6  -4    4.81    0.23
   6   6  -3    2.79    0.17
   6  -6  -3    2.74    0.17
   6   6  -2    6.84    0.27
   6   6  -1   64.60    1.00
   6  -6  -1   62.52    0.99
   6   6   0    4.12    0.22
   6  -6   0    4.04    0.21
   6   6   1    8.94    0.33
   6  -6   1    8.78    0.33
   6   6   2    2.49    0.18
   6  -6   2    2.73    0.20
  -6   6  -3    0.95    0.15
   6   6   3    1.00    0.15
  -6   6  -4    1.98    0.21
   6   7  -8    1.21    0.18
   6  -7  -8    1.19    0.17
   6   7  -7    0.79    0.13
   6  -7  -7    1.00    0.15
   6   7  -6    1.88    0.19
   6  -7  -6    1.67    0.18
   6   7  -5   14.52    0.43
   6  -7  -5   14.49    0.43
   6   7  -4    3.76    0.21
   6  -7  -4    4.05    0.22
   6   7  -3    0.70    0.11
   6  -7  -3    1.24    0.14
   6   7  -2   14.10    0.40
   6  -7  -2   13.94    0.40
   6   7  -1    7.79    0.30
   6   7  -1    7.79    0.29
   6  -7  -1    7.27    0.29
   6   7   0   12.45    0.39
   6  -7   0   11.69    0.38
   6   7   1    2.64    0.19
   6  -7   1    2.45    0.18
   6   7   2    0.31    0.08
   6  -7   2    0.39    0.10
   6   7   3    0.72    0.13
  -6   7  -4    1.61    0.20
   6   8  -7    3.16    0.23
   6  -8  -7    3.58    0.24
   6   8  -6    1.77    0.19
   6  -8  -6    1.69    0.18
   6   8  -5    1.11    0.15
   6  -8  -5    1.14    0.15
   6   8  -4    2.17    0.17
   6  -8  -4    2.24    0.17
   6   8  -3   28.49    0.61
   6  -8  -3   29.36    0.63
   6   8  -2   17.52    0.46
   6  -8  -2   17.46    0.47
   6   8  -1    6.06    0.27
   6   8  -1    6.72    0.26
   6  -8  -1    6.86    0.29
   6   8   0    5.47    0.26
   6  -8   0    5.24    0.26
   6   8   1    2.58    0.19
   6  -8   1    3.41    0.22
   6   8   2    2.04    0.20
   6  -8   2    2.52    0.20
   6   8   3   14.33    0.47
  -6   8  -4    0.98    0.19
   6   9  -7    0.79    0.15
   6  -9  -7    0.85    0.15
   6   9  -6    0.53    0.12
   6  -9  -6    0.68    0.13
   6   9  -5   14.35    0.45
   6  -9  -5   13.32    0.44
   6   9  -4    2.75    0.20
   6  -9  -4    2.92    0.20
  -6   9   3    5.00    0.26
   6   9  -3    5.03    0.25
   6  -9  -3    4.77    0.25
   6   9  -2    5.73    0.27
   6   9  -2    5.91    0.27
   6  -9  -2    5.69    0.27
   6   9  -1   28.62    0.64
   6   9  -1   29.92    0.62
   6  -9  -1   29.54    0.66
   6   9   0    7.62    0.32
   6  -9   0    7.40    0.32
   6   9   1   13.67    0.44
   6  -9   1   13.40    0.44
   6   9   2   -0.06    0.05
   6  -9   2    0.04    0.07
   6   9   3    2.26    0.23
   6  10  -6   -0.08    0.05
   6 -10  -6    0.00    0.07
   6  10  -5    0.25    0.08
   6 -10  -5    0.15    0.08
   6  10  -4    1.47    0.17
   6 -10  -4    1.50    0.17
   6  10  -3   11.33    0.39
   6 -10  -3   10.72    0.39
   6  10  -2    2.23    0.20
   6  10  -2    2.41    0.19
   6 -10  -2    2.06    0.20
   6  10  -1    1.98    0.19
   6  10  -1    2.03    0.20
   6 -10  -1    1.57    0.18
   6  10   0    2.14    0.20
   6 -10   0    2.48    0.22
   6  10   1    1.60    0.18
   6 -10   1    2.10    0.22
   6 -10   2    1.26    0.18
   6  11  -6    0.83    0.17
   6 -11  -6    0.85    0.23
   6  11  -5    8.81    0.37
   6 -11  -5    9.78    0.39
   6  11  -4    1.20    0.16
   6 -11  -4    1.50    0.19
   6  11  -3    1.48    0.19
   6  11  -3    1.92    0.20
   6 -11  -3    1.90    0.20
   6  11  -2    0.03    0.07
   6  11  -2    0.15    0.08
   6 -11  -2    0.01    0.05
   6  11  -1    0.22    0.08
   6  11  -1    0.06    0.07
   6 -11  -1    0.18    0.08
   6  11   0    2.17    0.21
   6 -11   0    1.88    0.20
   6 -11   1    4.77    0.28
  -6  12   4    0.37    0.12
   6  12  -4    0.41    0.12
   6 -12  -4    0.35    0.10
   6  12  -3    5.10    0.30
   6  12  -3    4.34    0.26
   6 -12  -3    4.62    0.27
   6  12  -2    0.75    0.14
   6  12  -2    0.79    0.14
   6 -12  -2    0.60    0.12
   6  12  -1    4.03    0.26
   6  12  -1    4.40    0.43
   6 -12  -1    3.68    0.25
   6 -12   0    0.22    0.09
   7   0  -8    2.45    0.18
   7   0  -7    0.04    0.05
   7   0  -7   -0.03    0.04
   7   0  -6   13.61    0.36
   7   0  -6   14.16    0.37
   7   0  -5   -0.01    0.03
   7   0  -5   -0.05    0.03
   7   0  -4   11.67    0.31
   7   0  -4   11.85    0.32
   7   0  -3   -0.02    0.04
   7   0  -3    0.05    0.04
   7   0  -2   46.89    0.73
   7   0  -2   46.87    0.76
   7   0  -1    0.02    0.04
   7   0  -1    0.01    0.04
   7   0   0   26.47    0.57
   7   0   0   26.35    0.54
  -7   0  -1    0.06    0.05
   7   0   1    0.00    0.04
  -7   0  -2   -0.07    0.03
  -7   0  -3   -0.05    0.03
  -7   0  -4   12.43    0.44
   7  -1  -9    0.46    0.11
   7   1  -8    5.26    0.25
   7  -1  -8    4.92    0.24
   7   1  -7    0.65    0.10
   7  -1  -7    0.72    0.11
   7   1  -6    9.90    0.32
   7   1  -6   10.89    0.30
   7  -1  -6   10.45    0.32
   7  -1  -6   10.84    0.32
   7   1  -5    1.33    0.14
   7   1  -5    1.40    0.11
   7  -1  -5    1.02    0.11
   7  -1  -5    1.19    0.12
   7   1  -4    5.88    0.23
   7   1  -4    5.40    0.19
   7  -1  -4    5.81    0.22
   7  -1  -4    5.48    0.21
   7   1  -3    2.10    0.12
   7   1  -3    2.02    0.14
   7  -1  -3    2.00    0.13
   7  -1  -3    1.96    0.13
   7   1  -2   39.68    0.70
   7   1  -2   40.01    0.64
   7  -1  -2   39.66    0.68
   7  -1  -2   40.19    0.67
   7   1  -1    6.88    0.26
   7   1  -1    6.88    0.24
   7  -1  -1    7.28    0.26
   7  -1  -1    6.96    0.25
   7   1   0   11.69    0.37
   7   1   0   12.33    0.34
   7  -1   0   12.23    0.35
   7  -1   0   12.42    0.36
   7   1   1   -0.07    0.03
   7  -1   1    0.05    0.05
  -7  -1  -1   -0.03    0.03
   7  -1   1    0.03    0.05
  -7   1  -2   18.19    0.49
   7   1   2   18.45    0.50
  -7  -1  -2   18.29    0.48
  -7   1  -3    1.09    0.15
  -7  -1  -3    1.06    0.15
  -7   1  -4    4.61    0.27
  -7  -1  -4    4.78    0.27
   7   2  -9    0.64    0.12
   7  -2  -9    0.78    0.14
   7   2  -8    2.80    0.20
   7  -2  -8    2.80    0.20
   7   2  -7    0.55    0.11
   7  -2  -7    0.60    0.11
   7   2  -6    7.67    0.29
   7  -2  -6    7.61    0.28
   7   2  -5    2.12    0.15
   7  -2  -5    1.80    0.14
   7   2  -4   32.56    0.62
   7  -2  -4   33.60    0.61
   7  -2  -4   33.11    0.56
   7   2  -3    4.96    0.22
   7   2  -3    4.84    0.17
   7  -2  -3    4.84    0.19
   7  -2  -3    4.74    0.20
   7   2  -2    2.63    0.16
   7   2  -2    2.64    0.13
   7  -2  -2    2.56    0.16
   7  -2  -2    2.92    0.16
   7   2  -1   18.34    0.40
   7   2  -1   18.50    0.46
   7  -2  -1   19.00    0.45
   7  -2  -1   18.96    0.44
   7   2   0   14.27    0.41
  -7  -2   0   14.65    0.36
   7  -2   0   14.63    0.40
   7  -2   0   14.75    0.40
   7   2   1   15.66    0.45
   7  -2   1   14.29    0.42
  -7  -2  -1   15.02    0.39
  -7   2  -2    9.55    0.35
   7   2   2    9.80    0.37
  -7  -2  -2    9.95    0.34
  -7   2  -3    2.12    0.20
  -7  -2  -3    2.65    0.19
  -7   2  -4    3.09    0.23
  -7  -2  -4    2.97    0.22
   7   3  -9    2.37    0.22
   7  -3  -9    3.35    0.23
   7   3  -8    1.93    0.20
   7  -3  -8    1.85    0.19
   7   3  -7    4.13    0.23
   7  -3  -7    4.15    0.23
   7   3  -6    3.81    0.21
   7  -3  -6    4.62    0.22
   7   3  -5    0.37    0.08
   7  -3  -5    0.43    0.09
   7   3  -4    0.52    0.09
   7  -3  -4    0.44    0.09
   7   3  -3    9.60    0.31
   7  -3  -3    8.95    0.29
   7  -3  -3    8.87    0.26
   7   3  -2  115.41    1.51
   7  -3  -2  116.05    1.43
   7  -3  -2  113.38    1.49
   7   3  -1   23.18    0.53
   7  -3  -1   24.09    0.53
   7  -3  -1   24.82    0.50
   7   3   0    2.01    0.16
  -7  -3   0    1.58    0.12
   7  -3   0    1.81    0.14
   7  -3   0    2.03    0.16
   7   3   1    0.40    0.09
  -7  -3  -1    0.58    0.09
   7  -3   1    0.45    0.09
   7   3   2    8.69    0.35
  -7  -3  -2    9.00    0.32
  -7   3  -3    4.86    0.27
  -7  -3  -3    4.91    0.25
  -7   3  -4    1.62    0.20
  -7  -3  -4    1.69    0.20
   7   4  -9    0.05    0.07
   7  -4  -9    0.02    0.07
   7   4  -8    6.23    0.30
   7  -4  -8    7.11    0.32
   7   4  -7    1.51    0.17
   7  -4  -7    1.27    0.16
   7   4  -6    3.20    0.20
   7  -4  -6    2.64    0.18
   7   4  -5    0.46    0.09
   7  -4  -5    0.50    0.10
   7   4  -4    1.11    0.13
   7  -4  -4    1.12    0.14
   7   4  -3   20.21    0.48
   7  -4  -3   20.94    0.48
   7   4  -2   10.94    0.35
   7  -4  -2   10.28    0.33
   7   4  -1   24.33    0.55
   7  -4  -1   24.33    0.54
   7  -4  -1   23.73    0.49
   7   4   0   15.43    0.44
   7  -4   0   14.85    0.43
   7   4   1    2.30    0.21
   7  -4   1    2.28    0.18
   7   4   2    3.87    0.24
   7  -4   2    4.85    0.26
   7   4   3    1.03    0.16
  -7   4  -3    0.75    0.13
  -7   4  -4    0.10    0.07
  -7  -4  -4   -0.04    0.05
   7   5  -9    0.31    0.12
   7  -5  -9    0.09    0.09
   7   5  -8    7.27    0.34
   7  -5  -8    7.27    0.33
   7   5  -7    7.23    0.32
   7  -5  -7    6.79    0.31
   7   5  -6   16.24    0.46
   7  -5  -6   16.30    0.46
   7   5  -5    0.61    0.10
   7  -5  -5    0.92    0.13
   7   5  -4   14.21    0.41
   7  -5  -4   15.13    0.42
   7   5  -3    1.60    0.16
   7  -5  -3    1.67    0.16
   7   5  -2    0.49    0.09
   7  -5  -2    0.45    0.09
   7   5  -1    3.73    0.21
   7  -5  -1    3.28    0.20
   7   5   0    0.00    0.04
   7  -5   0    0.14    0.07
   7   5   1    4.48    0.25
   7  -5   1    5.07    0.26
   7   5   2    9.24    0.37
   7  -5   2    9.12    0.37
   7   5   3    3.54    0.24
  -7   5  -3    3.02    0.22
   7   6  -8    0.59    0.13
   7  -6  -8    0.77    0.14
   7   6  -7    2.03    0.21
   7  -6  -7    1.92    0.20
   7   6  -6    4.58    0.25
   7  -6  -6    4.46    0.24
   7   6  -5   45.76    0.84
   7  -6  -5   44.97    0.84
   7   6  -4   14.44    0.42
   7  -6  -4   14.45    0.42
   7   6  -3    0.87    0.13
   7  -6  -3    0.78    0.12
   7   6  -2    0.67    0.11
   7  -6  -2    0.53    0.10
   7   6  -1    3.76    0.22
   7  -6  -1    3.21    0.21
   7   6   0   18.51    0.51
   7  -6   0   19.09    0.51
   7   6   1   17.73    0.51
   7  -6   1   18.50    0.51
   7   6   2    0.68    0.13
   7  -6   2    0.45    0.10
  -7   6  -3    1.14    0.17
   7   6   3    1.20    0.17
   7   7  -8    0.43    0.12
   7  -7  -8    0.44    0.12
   7   7  -7    8.78    0.37
   7  -7  -7    8.22    0.35
   7   7  -6    0.69    0.12
   7  -7  -6    0.96    0.14
   7   7  -5    0.65    0.11
   7  -7  -5    0.60    0.11
   7   7  -4    0.75    0.13
   7  -7  -4    0.63    0.11
   7   7  -3    1.66    0.18
   7  -7  -3    1.05    0.14
   7   7  -2   26.23    0.60
   7  -7  -2   26.17    0.61
   7   7  -1    8.88    0.34
   7  -7  -1    8.12    0.33
   7   7   0    0.07    0.06
   7  -7   0    0.05    0.07
   7   7   1    3.72    0.24
   7  -7   1    3.68    0.23
   7   7   2    4.72    0.27
   7  -7   2    4.47    0.27
  -7   7  -3    2.21    0.23
   7   7   3    1.83    0.20
   7   8  -7   -0.04    0.05
   7  -8  -7   -0.06    0.05
   7   8  -6    2.22    0.22
   7  -8  -6    2.18    0.21
   7   8  -5    1.26    0.17
   7  -8  -5    1.10    0.16
   7   8  -4   20.46    0.54
   7  -8  -4   20.36    0.54
   7   8  -3    4.83    0.25
   7  -8  -3    5.10    0.26
   7   8  -2    3.61    0.22
   7  -8  -2    3.61    0.23
   7   8  -1    8.65    0.35
   7  -8  -1    8.69    0.35
   7   8   0    1.46    0.18
   7  -8   0    1.60    0.18
   7   8   1    5.00    0.28
   7  -8   1    4.84    0.27
   7   8   2    0.74    0.14
   7  -8   2    0.72    0.14
   7   9  -6    1.53    0.19
   7  -9  -6    2.21    0.23
   7   9  -5    0.50    0.12
   7  -9  -5    0.75    0.14
   7   9  -4    0.00    0.06
   7  -9  -4    0.03    0.06
   7   9  -3   11.26    0.40
   7  -9  -3   11.74    0.41
   7   9  -2    3.94    0.24
   7  -9  -2    3.98    0.24
   7   9  -1    0.28    0.10
   7  -9  -1    0.35    0.10
   7   9   0    0.80    0.14
   7  -9   0    1.01    0.16
   7   9   1    0.01    0.06
   7  -9   1    0.13    0.08
   7   9   2    0.86    0.14
   7  -9   2    1.11    0.17
   7  10  -6    2.18    0.23
   7 -10  -6    1.39    0.20
   7  10  -5    2.95    0.23
   7 -10  -5    3.69    0.25
   7  10  -4    0.99    0.15
   7 -10  -4    1.01    0.16
   7  10  -3    6.54    0.31
   7  10  -3    6.97    0.32
   7 -10  -3    7.37    0.34
   7  10  -2    3.32    0.23
   7 -10  -2    3.44    0.24
   7  10  -1    0.74    0.13
   7 -10  -1    0.90    0.15
   7  10   0    1.33    0.17
   7 -10   0    1.49    0.19
   7  10   1   14.11    0.48
   7 -10   1   14.19    0.49
   7  11  -5    0.50    0.12
   7 -11  -5    0.67    0.21
   7  11  -4    0.15    0.09
   7 -11  -4    0.17    0.09
   7  11  -3   13.63    0.47
   7  11  -3   13.16    0.46
   7 -11  -3   13.31    0.47
   7  11  -2   -0.04    0.06
   7 -11  -2   -0.06    0.06
   7  11  -1   12.02    0.44
   7 -11  -1   12.59    0.46
   7  11   0    0.05    0.08
   7 -11   0    0.14    0.08
   8   0  -6   20.53    0.48
   8   0  -6   19.92    0.46
   8   0  -5    0.07    0.05
   8   0  -5   -0.02    0.04
   8   0  -4    0.17    0.06
   8   0  -4    0.20    0.06
   8   0  -3    0.01    0.05
   8   0  -3    0.07    0.05
   8   0  -2    0.64    0.11
   8   0  -2    0.87    0.11
   8   0  -1    0.03    0.05
   8   0  -1    0.00    0.04
   8   0   0   21.34    0.53
   8   0   0   21.31    0.51
   8   0   1   -0.02    0.04
  -8   0  -1   -0.03    0.04
  -8   0  -2    3.92    0.23
  -8   0  -3   -0.05    0.05
   8  -1  -8    3.36    0.22
   8   1  -7    0.00    0.05
   8  -1  -7    0.03    0.06
   8   1  -6    0.43    0.09
   8  -1  -6    0.21    0.07
   8   1  -5    2.26    0.16
   8  -1  -5    2.19    0.15
   8  -1  -5    2.57    0.16
   8   1  -4   93.30    1.21
   8   1  -4   91.93    1.29
   8  -1  -4   92.72    1.26
   8  -1  -4   92.94    1.26
   8   1  -3   45.08    0.79
   8   1  -3   44.82    0.73
   8  -1  -3   45.56    0.77
   8  -1  -3   46.33    0.77
   8   1  -2    2.04    0.14
   8   1  -2    1.99    0.16
   8  -1  -2    1.78    0.14
   8  -1  -2    1.99    0.15
   8   1  -1    0.04    0.04
   8   1  -1   -0.01    0.05
   8  -1  -1    0.12    0.06
   8  -1  -1    0.09    0.06
   8   1   0   24.43    0.59
   8  -1   0   23.74    0.56
   8  -1   0   24.52    0.56
   8   1   1    0.16    0.08
   8  -1   1    0.22    0.08
  -8  -1  -1    0.20    0.07
   8   1   2   12.43    0.44
  -8   1  -2   12.67    0.43
  -8  -1  -2   12.64    0.41
  -8   1  -3    1.94    0.20
  -8  -1  -3    2.44    0.23
   8   2  -9    0.53    0.19
   8  -2  -9    0.70    0.13
   8   2  -8    6.46    0.30
   8  -2  -8    7.07    0.31
   8   2  -7    0.08    0.07
   8  -2  -7   -0.04    0.05
   8   2  -6    1.11    0.14
   8  -2  -6    0.83    0.12
   8   2  -5    4.81    0.23
   8  -2  -5    4.11    0.21
   8   2  -4    0.12    0.06
   8  -2  -4    0.13    0.06
   8  -2  -4    0.18    0.08
   8   2  -3   36.39    0.71
   8  -2  -3   36.37    0.68
   8  -2  -3   37.87    0.67
   8   2  -2   22.02    0.53
   8  -2  -2   22.19    0.50
   8  -2  -2   22.28    0.51
   8   2  -1    1.12    0.15
   8   2  -1    0.93    0.11
   8  -2  -1    1.06    0.14
   8  -2  -1    0.67    0.10
   8   2   0    0.16    0.08
   8  -2   0    0.19    0.07
   8  -2   0    0.15    0.07
  -8  -2   0    0.26    0.07
   8   2   1    0.61    0.12
   8  -2   1    0.71    0.12
  -8  -2  -1    0.64    0.10
   8   2   2    9.82    0.39
  -8   2  -2    9.78    0.38
  -8  -2  -2    9.44    0.35
  -8   2  -3    0.60    0.13
  -8  -2  -3    0.89    0.15
   8   3  -9    0.40    0.12
   8  -3  -9    0.35    0.11
   8   3  -8    4.99    0.27
   8  -3  -8    4.42    0.26
   8   3  -7    1.67    0.17
   8  -3  -7    1.51    0.17
   8   3  -6   16.79    0.47
   8  -3  -6   17.79    0.47
   8   3  -5    0.96    0.13
   8  -3  -5    1.08    0.13
   8   3  -4    1.58    0.16
   8  -3  -4    1.69    0.17
   8   3  -3    2.47    0.17
   8  -3  -3    2.48    0.17
   8   3  -2    0.05    0.05
   8  -3  -2    0.18    0.06
   8  -3  -2    0.12    0.06
   8   3  -1   -0.04    0.04
   8  -3  -1    0.02    0.05
   8  -3  -1    0.04    0.04
   8   3   0   16.74    0.49
   8  -3   0   16.97    0.46
   8  -3   0   17.49    0.48
   8   3   1    1.38    0.18
   8  -3   1    1.40    0.17
  -8   3  -2    2.04    0.21
   8   3   2    2.66    0.21
  -8   3  -3    1.29    0.18
   8   4  -8    3.99    0.25
   8  -4  -8    3.42    0.23
   8   4  -7    6.59    0.31
   8  -4  -7    6.78    0.31
   8   4  -6   19.13    0.51
   8  -4  -6   18.25    0.50
   8   4  -5    1.09    0.14
   8  -4  -5    1.16    0.14
   8   4  -4    0.67    0.12
   8  -4  -4    0.47    0.10
   8   4  -3    2.56    0.18
   8  -4  -3    1.89    0.18
   8   4  -2   22.47    0.56
   8  -4  -2   22.22    0.54
   8   4  -1   19.90    0.53
   8  -4  -1   18.62    0.50
   8  -4  -1   19.04    0.47
   8   4   0    2.01    0.21
   8  -4   0    1.81    0.19
   8   4   1    0.67    0.12
   8  -4   1    0.91    0.14
  -8   4  -2    6.20    0.31
   8   4   2    6.09    0.32
  -8   4  -3    2.87    0.27
   8   5  -8    0.93    0.15
   8  -5  -8    1.08    0.15
   8   5  -7    0.91    0.14
   8  -5  -7    0.87    0.14
   8   5  -6    0.11    0.07
   8  -5  -6    0.33    0.10
   8   5  -5    1.48    0.16
   8  -5  -5    1.73    0.18
   8   5  -4   11.95    0.40
   8  -5  -4   12.71    0.40
   8   5  -3    1.12    0.14
   8  -5  -3    1.33    0.16
   8   5  -2    3.23    0.21
   8  -5  -2    2.89    0.20
   8   5  -1    1.15    0.15
   8  -5  -1    0.91    0.13
   8   5   0    7.75    0.34
   8  -5   0    7.47    0.33
   8   5   1    8.05    0.36
   8  -5   1    8.47    0.36
   8   5   2   -0.07    0.06
   8   6  -8    0.47    0.12
   8  -6  -8    0.29    0.10
   8   6  -7    1.56    0.19
   8  -6  -7    1.23    0.17
   8   6  -6    6.79    0.32
   8  -6  -6    7.00    0.32
   8   6  -5    0.03    0.05
   8  -6  -5    0.01    0.06
   8   6  -4    0.19    0.08
   8  -6  -4    0.40    0.10
   8   6  -3    8.36    0.33
   8  -6  -3    8.97    0.35
   8   6  -2    8.45    0.34
   8  -6  -2    8.92    0.35
   8   6  -1   11.52    0.41
   8  -6  -1   11.39    0.41
   8   6   0    4.33    0.26
   8  -6   0    4.45    0.26
   8   6   1    0.22    0.09
   8  -6   1    0.40    0.11
   8   6   2    0.60    0.13
   8  -6   2    0.39    0.11
   8   7  -7    0.24    0.09
   8  -7  -7    0.19    0.09
   8   7  -6   -0.05    0.05
   8  -7  -6   -0.05    0.06
   8   7  -5    7.22    0.32
   8  -7  -5    7.22    0.33
   8   7  -4    0.61    0.12
   8  -7  -4    0.65    0.12
   8   7  -3    1.54    0.18
   8  -7  -3    1.52    0.18
   8   7  -2    0.36    0.10
   8  -7  -2    0.48    0.11
   8   7  -1    0.78    0.13
   8  -7  -1    0.69    0.13
   8   7   0    4.95    0.29
   8  -7   0    4.72    0.27
   8   7   1    7.72    0.36
   8  -7   1    6.83    0.34
   8   7   2   10.98    0.44
   8   8  -6    0.29    0.10
   8  -8  -6    0.24    0.09
   8   8  -5    0.82    0.14
   8  -8  -5    1.42    0.18
   8   8  -4    1.32    0.18
   8  -8  -4    1.57    0.19
   8   8  -3    3.60    0.24
   8  -8  -3    3.91    0.25
   8   8  -2   10.10    0.39
   8  -8  -2    9.27    0.38
   8   8  -1   12.24    0.44
   8  -8  -1   12.73    0.45
   8   8   0    2.94    0.27
   8  -8   0    3.42    0.24
   8   8   1    0.60    0.13
   8  -8   1    0.87    0.15
   8   9  -6    1.15    0.23
   8  -9  -6    1.05    0.24
   8   9  -5    1.67    0.20
   8  -9  -5    1.18    0.17
   8   9  -4    4.48    0.27
   8  -9  -4    4.13    0.26
   8   9  -3    8.09    0.36
   8  -9  -3    8.05    0.36
   8   9  -2    0.27    0.10
   8  -9  -2    0.40    0.11
   8   9  -1    1.42    0.19
   8  -9  -1    1.31    0.18
   8   9   0    0.01    0.07
   8  -9   0    0.03    0.07
   8  10  -4    1.65    0.20
   8 -10  -4    1.90    0.22
   8  10  -3   10.21    0.41
   8 -10  -3    9.94    0.41
   8  10  -2    0.39    0.13
   8 -10  -2    0.48    0.12
   8  10  -1    1.17    0.18
   8 -10  -1    1.44    0.20
   9   0  -6    7.67    0.44
   9   0  -5   -0.01    0.05
   9   0  -4   29.13    0.59
   9   0  -4   28.88    0.62
   9   0  -3   -0.01    0.05
   9   0  -3    0.08    0.06
   9   0  -2   -0.02    0.04
   9   0  -2    0.03    0.06
   9   0  -1    0.08    0.06
   9   0  -1    0.03    0.05
   9   0   0    7.64    0.31
   9   0   0    7.07    0.32
   9   0   1    0.01    0.05
  -9   0  -1    0.06    0.06
  -9   0  -2    5.84    0.30
   9   1  -7    4.92    0.25
   9   1  -6   12.69    0.40
   9  -1  -6   12.76    0.39
   9   1  -5   32.81    0.68
   9  -1  -5   32.90    0.65
   9   1  -4   10.18    0.35
   9  -1  -4   10.18    0.34
   9  -1  -4   10.30    0.34
   9   1  -3    0.43    0.10
   9  -1  -3    0.34    0.09
   9  -1  -3    0.37    0.09
   9   1  -2   18.50    0.58
   9   1  -2   18.42    0.50
   9  -1  -2   18.15    0.49
   9  -1  -2   18.62    0.48
   9   1  -1    1.68    0.17
   9   1  -1    1.80    0.20
   9  -1  -1    1.56    0.17
   9  -1  -1    1.43    0.16
   9   1   0    3.93    0.25
   9  -1   0    4.24    0.25
  -9  -1   0    4.75    0.24
   9  -1   0    4.23    0.24
   9   1   1    0.29    0.10
  -9   1  -1    0.28    0.09
   9  -1   1    0.31    0.10
  -9  -1  -1    0.51    0.10
  -9   1  -2    0.43    0.11
  -9  -1  -2    0.56    0.12
   9   2  -8   11.69    0.41
   9  -2  -8   11.75    0.41
   9   2  -7   -0.02    0.06
   9  -2  -7    0.00    0.06
   9   2  -6    0.00    0.06
   9  -2  -6    0.02    0.06
   9   2  -5    8.24    0.33
   9  -2  -5    7.83    0.31
   9   2  -4    1.65    0.17
   9  -2  -4    2.08    0.19
   9   2  -3    0.27    0.09
   9  -2  -3    0.34    0.09
   9  -2  -3    0.28    0.08
   9   2  -2   12.56    0.42
   9  -2  -2   13.07    0.40
   9  -2  -2   13.16    0.40
   9   2  -1   -0.04    0.06
   9  -2  -1    0.01    0.06
   9  -2  -1    0.04    0.05
   9   2   0    5.72    0.29
   9  -2   0    5.52    0.28
   9  -2   0    5.63    0.28
   9   2   1    2.04    0.22
   9   2   2   22.63    0.64
  -9   2  -2   22.29    0.62
   9   3  -8    0.09    0.08
   9  -3  -8    0.14    0.08
   9   3  -7    0.21    0.09
   9  -3  -7    0.27    0.09
   9   3  -6   15.87    0.47
   9  -3  -6   16.09    0.47
   9   3  -5    0.43    0.10
   9  -3  -5    0.53    0.11
   9   3  -4    9.06    0.35
   9  -3  -4    9.08    0.34
   9   3  -3    0.11    0.07
   9  -3  -3    0.01    0.06
   9   3  -2   22.19    0.58
   9  -3  -2   23.54    0.58
   9   3  -1    2.35    0.23
   9  -3  -1    1.79    0.17
   9  -3  -1    1.91    0.19
   9   3   0   10.62    0.41
   9  -3   0   10.98    0.40
   9   3   1    4.61    0.28
   9  -3   1    4.52    0.27
  -9   3  -2    2.89    0.23
   9   4  -8    5.19    0.29
   9  -4  -8    4.36    0.27
   9   4  -7    0.57    0.12
   9  -4  -7    0.95    0.15
   9   4  -6    2.71    0.21
   9  -4  -6    3.30    0.22
   9   4  -5   13.68    0.44
   9  -4  -5   13.02    0.42
   9   4  -4   11.44    0.40
   9  -4  -4   11.51    0.39
   9   4  -3    4.23    0.25
   9  -4  -3    3.93    0.23
   9   4  -2    2.59    0.20
   9  -4  -2    2.82    0.20
   9   4  -1    2.14    0.22
   9  -4  -1    1.75    0.19
   9   4   0   11.93    0.45
   9  -4   0   11.96    0.43
   9   4   1    0.60    0.13
   9  -4   1    0.53    0.13
   9   5  -7    2.68    0.25
   9  -5  -7    1.93    0.20
   9   5  -6    3.78    0.24
   9  -5  -6    4.28    0.25
   9   5  -5   -0.04    0.06
   9  -5  -5   -0.05    0.05
   9   5  -4   -0.02    0.05
   9  -5  -4    0.09    0.07
   9   5  -3    0.45    0.11
   9  -5  -3    0.45    0.10
   9   5  -2   11.10    0.41
   9  -5  -2   11.31    0.41
   9   5  -1    0.79    0.14
   9  -5  -1    0.81    0.14
   9   5   0    4.45    0.28
   9  -5   0    4.40    0.27
   9   5   1    1.89    0.23
   9  -5   1    1.58    0.21
   9   6  -7    0.60    0.14
   9  -6  -7    0.87    0.16
   9   6  -6    0.10    0.08
   9  -6  -6    0.06    0.07
   9   6  -5    2.70    0.25
   9  -6  -5    2.86    0.22
   9   6  -4   10.92    0.41
   9  -6  -4   11.28    0.41
   9   6  -3    6.62    0.32
   9  -6  -3    6.66    0.32
   9   6  -2    1.67    0.19
   9  -6  -2    2.36    0.23
   9   6  -1    0.17    0.09
   9  -6  -1    0.28    0.09
   9   6   0    3.22    0.25
   9  -6   0    3.19    0.24
   9   7  -6    1.22    0.18
   9  -7  -6    1.54    0.20
   9   7  -5    2.09    0.23
   9  -7  -5    1.95    0.21
   9   7  -4    2.13    0.22
   9  -7  -4    1.84    0.20
   9   7  -3    0.81    0.15
   9  -7  -3    0.96    0.16
   9   7  -2    0.05    0.08
   9  -7  -2   -0.04    0.05
   9   7  -1    5.65    0.32
   9  -7  -1    5.60    0.31
   9   7   0    0.12    0.08
   9  -7   0    0.13    0.08
   9   8  -5    5.56    0.31
   9  -8  -5    6.13    0.33
   9   8  -4    2.19    0.23
   9  -8  -4    2.87    0.23
   9   8  -3    6.32    0.33
   9  -8  -3    6.16    0.32
   9   8  -2    0.84    0.16
   9  -8  -2    0.68    0.14
   9   8  -1    2.26    0.24
   9  -8  -1    2.28    0.25
   9   9  -3    0.20    0.12
  10   0  -5   -0.02    0.05
  10   0  -4    8.24    0.34
  10   0  -3    0.03    0.06
  10   0  -2    8.84    0.36
  10   0  -2    8.54    0.46
  10   0  -1   -0.03    0.05
  10   0  -1   -0.01    0.05
 -10   0   0   26.86    0.65
  10   0   0   26.22    0.68
  10   1  -6    0.15    0.08
  10   1  -5    2.79    0.21
  10   1  -4   16.48    0.49
  10  -1  -4   16.66    0.47
  10   1  -3    0.07    0.07
  10  -1  -3    0.02    0.06
  10  -1  -3    0.05    0.06
  10   1  -2    5.59    0.30
  10  -1  -2    5.15    0.27
  10  -1  -2    5.09    0.27
  10   1  -1    0.75    0.14
  10  -1  -1    0.56    0.12
  10  -1  -1    0.95    0.15
  10   1   0    0.94    0.16
  10  -1   0    1.07    0.17
  10   2  -7    1.28    0.17
  10   2  -6   17.53    0.52
  10  -2  -6   18.44    0.51
  10   2  -5   -0.01    0.07
  10  -2  -5    0.03    0.06
  10   2  -4    1.78    0.19
  10  -2  -4    1.92    0.19
  10   2  -3    0.75    0.14
  10  -2  -3    0.74    0.13
  10   2  -2    7.68    0.35
  10  -2  -2    8.53    0.34
  10  -2  -2    9.10    0.36
  10   2  -1    0.66    0.14
  10  -2  -1    0.42    0.11
  10  -2  -1    0.63    0.13
  10   2   0    2.24    0.24
  10  -2   0    1.82    0.21
  10  -2   0    1.65    0.20
  10   3  -7    7.43    0.35
  10  -3  -7    7.71    0.34
  10   3  -6    8.79    0.37
  10  -3  -6    9.06    0.37
  10   3  -5    0.03    0.06
  10  -3  -5   -0.05    0.05
  10   3  -4    7.45    0.34
  10  -3  -4    7.41    0.32
  10   3  -3    0.34    0.10
  10  -3  -3    0.25    0.09
  10   3  -2    2.38    0.24
  10  -3  -2    2.33    0.22
  10   3  -1    0.46    0.12
  10  -3  -1    0.49    0.12
  10   3   0   -0.03    0.06
  10  -3   0    0.03    0.07
  10   4  -7    3.84    0.26
  10  -4  -7    3.77    0.26
  10   4  -6    0.14    0.08
  10  -4  -6    0.05    0.07
  10   4  -5    0.18    0.09
  10  -4  -5    0.08    0.08
  10   4  -4    6.02    0.31
  10  -4  -4    5.78    0.30
  10   4  -3    1.12    0.17
  10  -4  -3    0.96    0.15
  10   4  -2    1.69    0.21
  10  -4  -2    1.96    0.22
  10   4  -1    1.46    0.20
  10  -4  -1    1.31    0.18
  10  -4   0    1.76    0.21
  10   5  -6    3.23    0.24
  10  -5  -6    3.06    0.23
  10   5  -5    0.09    0.08
  10  -5  -5   -0.02    0.06
  10   5  -4    2.51    0.24
  10  -5  -4    2.15    0.22
  10   5  -3    9.01    0.39
  10  -5  -3    8.40    0.37
  10   5  -2    3.74    0.26
  10  -5  -2    3.90    0.26
  10   5  -1    0.09    0.08
  10  -5  -1    0.15    0.09
  10  -6  -6    3.01    0.32
  10   6  -5    3.27    0.25
  10  -6  -5    2.46    0.24
  10   6  -4    0.35    0.11
  10  -6  -4    0.72    0.14
  10   6  -3    5.26    0.31
  10  -6  -3    5.95    0.32
  10   6  -2    5.51    0.33
  10  -6  -2    5.22    0.30
  10  -7  -4    1.69    0.31
  11   0  -4    5.29    0.29
  11   0  -3   -0.04    0.06
  11   0  -2   -0.04    0.07
  11   1  -5    0.12    0.08
  11   1  -4    0.99    0.16
  11   1  -3    0.92    0.15
  11   1  -2   -0.01    0.07
  11  -1  -2   -0.05    0.06
  11   2  -6    2.90    0.23
  11   2  -5    1.67    0.21
  11   2  -4    4.61    0.29
  11  -2  -4    5.34    0.29
  11   2  -3    1.20    0.18
  11  -2  -3    0.92    0.15
  11   2  -2    4.33    0.29
  11  -2  -2    4.55    0.27
  11   3  -5    3.81    0.26
  11  -3  -5    4.30    0.27
  11   3  -4    2.37    0.25
  11  -3  -4    2.31    0.23
  11   3  -3    0.64    0.14
  11  -3  -3    0.77    0.15
  11  -4  -4    9.16    0.40
   0   0   0    0.00    0.00
;
_shelx_hkl_checksum     22949
_shelx_res_file
;
TITL a170120mas2 in P2(1)/c
CELL 0.71073   8.82940  11.67990   7.72750  90.0000 113.4746  90.0000
ZERR    2.00   0.00530   0.00700   0.00450   0.0000   0.0101   0.0000
LATT 1
SYMM -X, 0.5+Y, 0.5-Z
SFAC C  H  O  S
UNIT 32  28  4  4
L.S. 4
ACTA 50
BOND $H
FMAP 2
PLAN 20
SIZE 0.20 0.40 0.40
TEMP -100
WGHT    0.042500    0.270600
FVAR       0.25893
MOLE 1
C1    1    0.706616    0.868623    0.987059    11.00000    0.02036    0.02268 =
         0.02051   -0.00358    0.00912   -0.00320
C2    1    0.526414    0.878522    0.867052    11.00000    0.01885    0.02238 =
         0.02046   -0.00357    0.00803   -0.00126
C3    1    0.414439    0.802848    0.894599    11.00000    0.02322    0.02999 =
         0.02646    0.00233    0.00806   -0.00405
AFIX  43
H3    2    0.453228    0.746834    0.991583    11.00000   -1.20000
AFIX   0
C4    1    0.245914    0.809732    0.779594    11.00000    0.02208    0.03733 =
         0.03345   -0.00243    0.01030   -0.00724
AFIX  43
H4    2    0.170509    0.758607    0.799099    11.00000   -1.20000
AFIX   0
C5    1    0.188365    0.891239    0.636695    11.00000    0.01913    0.03756 =
         0.03178   -0.00500    0.00566    0.00200
AFIX  43
H5    2    0.074132    0.894687    0.557250    11.00000   -1.20000
AFIX   0
C6    1    0.298237    0.967792    0.610104    11.00000    0.02742    0.03145 =
         0.03140    0.00487    0.00684    0.00511
AFIX  43
H6    2    0.258480    1.024049    0.513604    11.00000   -1.20000
AFIX   0
C7    1    0.466901    0.962085    0.725034    11.00000    0.02440    0.02438 =
         0.02828    0.00139    0.00988   -0.00099
AFIX  43
H7    2    0.541287    1.014787    0.707019    11.00000   -1.20000
AFIX   0
C8    1    0.971202    0.949778    1.041437    11.00000    0.01700    0.03138 =
         0.02812    0.00297    0.00509   -0.00413
AFIX  23
H8A   2    1.018432    0.877091    1.019428    11.00000   -1.20000
H8B   2    1.004064    0.959946    1.178831    11.00000   -1.20000
AFIX   0
O1    3    0.793244    0.950060    0.943195    11.00000    0.01739    0.02690 =
         0.02824    0.00369    0.00573   -0.00425
S1    4    0.791182    0.770617    1.150810    11.00000    0.02236    0.03316 =
         0.03016    0.00936    0.00763   -0.00007
HKLF 4
REM  a170120mas2 in P2(1)/c
REM R1 =  0.0291 for    1487 Fo > 4sig(Fo)  and  0.0318 for all    1617 data
REM     91 parameters refined using      0 restraints
END
WGHT      0.0414      0.2772
REM Highest difference peak  0.391,  deepest hole -0.196,  1-sigma level  0.043
Q1    1   0.7423  1.0258  0.9131  11.00000  0.05    0.39
Q2    1   0.7614  0.8250  1.0640  11.00000  0.05    0.37
Q3    1   0.6091  0.8785  0.9211  11.00000  0.05    0.30
Q4    1   0.4940  0.9172  0.8047  11.00000  0.05    0.29
Q5    1   0.4738  0.8546  0.8989  11.00000  0.05    0.25
Q6    1   0.3817  0.9598  0.6762  11.00000  0.05    0.25
Q7    1   0.3289  0.8173  0.8431  11.00000  0.05    0.25
Q8    1   1.0000  1.0000  1.0000  10.50000  0.05    0.24
Q9    1   0.2326  0.8424  0.6978  11.00000  0.05    0.22
Q10   1   0.2530  0.9213  0.6209  11.00000  0.05    0.20
Q11   1   0.9006  0.7952  1.1526  11.00000  0.05    0.13
Q12   1   0.7546  0.9051  0.9667  11.00000  0.05    0.12
Q13   1   0.8883  0.9441  0.9929  11.00000  0.05    0.12
Q14   1   1.0190  0.9233  1.1383  11.00000  0.05    0.11
Q15   1   0.4549  0.7778  1.0602  11.00000  0.05    0.11
Q16   1   0.6952  0.7349  1.1469  11.00000  0.05    0.11
Q17   1   0.7563  0.8187  1.1908  11.00000  0.05    0.10
Q18   1   0.7692  0.9372  0.8190  11.00000  0.05    0.10
Q19   1   0.5019  0.6844  0.9568  11.00000  0.05    0.09
Q20   1   0.2059  0.7013  0.7692  11.00000  0.05    0.08
;
_shelx_res_checksum     32934
data_model_E
_chemical_name_systematic
;
2-(Benzenecarbothioyloxy)ethyl benzoate
;
_chemical_name_common     EMTB
_chemical_formula_moiety     'C16 H14 O3 S'
_chemical_formula_sum     'C16 H14 O3 S'
_chemical_formula_iupac     'C16 H14 O3 S'
_chemical_formula_weight     286.33
_chemical_melting_point     ?
_space_group_crystal_system     monoclinic
_space_group_name_H-M_alt     'P 1 21/c 1'
_space_group_name_Hall     '-P 2ybc'
loop_
    _space_group_symop_operation_xyz
    'x, y, z'
    '-x, y+1/2, -z+1/2'
    '-x, -y, -z'
    'x, -y-1/2, z-1/2'
_cell_length_a     8.800(5)
_cell_length_b     11.403(6)
_cell_length_c     7.506(4)
_cell_angle_alpha     90
_cell_angle_beta     113.831(6)
_cell_angle_gamma     90
_cell_volume     689.0(6)
_cell_formula_units_Z     2
_cell_measurement_reflns_used     1991
_cell_measurement_theta_min     2.5410
_cell_measurement_theta_max     27.6261
_cell_measurement_temperature     173
_exptl_crystal_description     prismatic
_exptl_crystal_colour     yellow
_exptl_crystal_size_max     0.400
_exptl_crystal_size_mid     0.400
_exptl_crystal_size_min     0.100
_exptl_crystal_density_diffrn     1.380
_exptl_crystal_density_meas     ?
_exptl_crystal_density_method     'not measured'
_exptl_crystal_F_000     300
_exptl_absorpt_coefficient_mu     0.239
_exptl_absorpt_correction_type     multi-scan
_exptl_absorpt_process_details
;
(SADABS; Sheldrick, 1996)
;
_exptl_absorpt_correction_T_min     0.84
_exptl_absorpt_correction_T_max     0.98
_exptl_special_details     'SADABS (Sheldrick 1996)'
_diffrn_ambient_temperature     173
_diffrn_radiation_type     MoK\a
_diffrn_radiation_wavelength     0.71073
_diffrn_radiation_monochromator     graphite
_diffrn_measurement_device_type     'Bruker APEXII CCD area detector'
_diffrn_measurement_method     '\f and \w scans'
_diffrn_detector_area_resol_mean     8.3333
_diffrn_reflns_number     3265
_diffrn_reflns_av_R_equivalents     0.0153
_diffrn_reflns_theta_min     2.530
_diffrn_reflns_theta_max     27.652
_diffrn_reflns_theta_full     25.000
_diffrn_measured_fraction_theta_max     0.949
_diffrn_measured_fraction_theta_full     0.975
_diffrn_reflns_limit_h_min     -11
_diffrn_reflns_limit_h_max     11
_diffrn_reflns_limit_k_min     -6
_diffrn_reflns_limit_k_max     14
_diffrn_reflns_limit_l_min     -8
_diffrn_reflns_limit_l_max     9
_refine_special_details
;
;
_reflns_number_total     1523
_reflns_number_gt     1335
_reflns_threshold_expression     'I > 2\s(I)'
_refine_ls_structure_factor_coef     Fsqd
_refine_ls_matrix_type     full
_refine_ls_R_factor_all     0.0452
_refine_ls_R_factor_gt     0.0382
_refine_ls_wR_factor_gt     0.0855
_refine_ls_wR_factor_ref     0.0897
_refine_ls_goodness_of_fit_ref     1.079
_refine_ls_restrained_S_all     1.079
_refine_ls_number_reflns     1523
_refine_ls_number_parameters     100
_refine_ls_number_restraints     0
_refine_ls_hydrogen_treatment     constr
_refine_ls_weighting_scheme     calc
_refine_ls_weighting_details
              'w=1/[\s^2^(Fo^2^)+(0.0288P)^2^+0.2342P] where P=(Fo^2^+2Fc^2^)/3'
_atom_sites_solution_hydrogens     geom
_atom_sites_solution_primary     ?
_atom_sites_solution_secondary     ?
_refine_ls_shift/su_max     0.002
_refine_ls_shift/su_mean     0.000
_refine_diff_density_max     0.190
_refine_diff_density_min     -0.161
_refine_ls_extinction_method     none
_refine_ls_extinction_coef     ?
loop_
    _atom_type_symbol
    _atom_type_description
    _atom_type_scat_dispersion_real
    _atom_type_scat_dispersion_imag
    _atom_type_scat_source
    C C 0.0033 0.0016 'International Tables Vol C Tables 4.2.6.8 and 6.1.1.4'
    H H 0.0000 0.0000 'International Tables Vol C Tables 4.2.6.8 and 6.1.1.4'
    O O 0.0106 0.0060 'International Tables Vol C Tables 4.2.6.8 and 6.1.1.4'
    S S 0.1246 0.1234 'International Tables Vol C Tables 4.2.6.8 and 6.1.1.4'
_computing_data_collection
;
APEX2 (Bruker, 2012)
;
_computing_cell_refinement
;
SAINT (Bruker, 2012)
;
_computing_data_reduction
;
SAINT (Bruker, 2012)
;
_computing_structure_solution
;
SHELXS-97 (Sheldrick, 2008)
;
_computing_structure_refinement
;
SHELXL-2013 (Sheldrick, 2015)
;
_computing_molecular_graphics
;
<i>XSHEL</i> (Bruker, 2012)
;
_computing_publication_material
;
<i>XCIF</i> (Bruker, 2012)
;
loop_
    _atom_site_type_symbol
    _atom_site_label
    _atom_site_fract_x
    _atom_site_fract_y
    _atom_site_fract_z
    _atom_site_U_iso_or_equiv
    _atom_site_adp_type
    _atom_site_calc_flag
    _atom_site_occupancy
    _atom_site_disorder_assembly
    _atom_site_disorder_group
    S S1 0.78695(19) 0.76827(18) 1.1323(3) 0.0410(3) Uani d 0.5 A 1
    O O2 0.7837(8) 0.7828(6) 1.0959(10) 0.087(3) Uani d 0.5 A 2
    O O1 0.79258(12) 0.94978(9) 0.93503(15) 0.0404(3) Uani d 1 . .
    C C1 0.70747(18) 0.86474(13) 0.9769(2) 0.0372(3) Uani d 1 . .
    C C2 0.52662(17) 0.87657(12) 0.86227(19) 0.0338(3) Uani d 1 . .
    C C3 0.4186(2) 0.79742(14) 0.8908(2) 0.0428(4) Uani d 1 . .
    H H3 0.461 0.7372 0.9857 0.051 Uiso calc 1 . .
    C C4 0.2497(2) 0.80604(15) 0.7815(2) 0.0486(4) Uani d 1 . .
    H H4 0.1762 0.7516 0.8014 0.058 Uiso calc 1 . .
    C C5 0.1873(2) 0.89288(16) 0.6442(3) 0.0492(4) Uani d 1 . .
    H H5 0.0711 0.8978 0.5681 0.059 Uiso calc 1 . .
    C C6 0.2934(2) 0.97304(15) 0.6168(2) 0.0470(4) Uani d 1 . .
    H H6 0.2498 1.0336 0.5229 0.056 Uiso calc 1 . .
    C C7 0.46254(18) 0.96570(12) 0.7252(2) 0.0381(3) Uani d 1 . .
    H H7 0.5351 1.0213 0.7064 0.046 Uiso calc 1 . .
    C C8 0.97020(18) 0.94635(14) 1.0342(2) 0.0440(4) Uani d 1 . .
    H H8A 1.0153 0.8744 0.9999 0.053 Uiso calc 1 . .
    H H8B 1.0047 0.9485 1.1771 0.053 Uiso calc 1 . .
loop_
    _atom_site_aniso_label
    _atom_site_aniso_U_11
    _atom_site_aniso_U_22
    _atom_site_aniso_U_33
    _atom_site_aniso_U_12
    _atom_site_aniso_U_13
    _atom_site_aniso_U_23
    S1 0.0345(5) 0.0398(5) 0.0452(6) 0.0040(4) 0.0125(4) 0.0086(5)
    O2 0.094(4) 0.073(4) 0.086(5) -0.007(3) 0.028(3) 0.007(3)
    O1 0.0368(5) 0.0394(6) 0.0392(6) -0.0059(4) 0.0093(4) 0.0043(4)
    C1 0.0457(8) 0.0330(7) 0.0324(8) -0.0042(6) 0.0153(6) -0.0013(6)
    C2 0.0419(8) 0.0332(7) 0.0270(7) -0.0048(6) 0.0144(6) -0.0058(5)
    C3 0.0536(9) 0.0417(8) 0.0333(8) -0.0113(7) 0.0176(7) -0.0028(6)
    C4 0.0475(9) 0.0563(10) 0.0462(10) -0.0191(8) 0.0233(7) -0.0124(8)
    C5 0.0380(8) 0.0592(10) 0.0489(10) -0.0037(7) 0.0159(7) -0.0100(8)
    C6 0.0445(8) 0.0470(9) 0.0464(10) 0.0036(7) 0.0151(7) 0.0021(7)
    C7 0.0427(8) 0.0343(7) 0.0380(8) -0.0027(6) 0.0171(6) -0.0010(6)
    C8 0.0365(8) 0.0462(9) 0.0437(9) -0.0044(7) 0.0103(6) 0.0033(7)
_geom_special_details
;
All esds (except the esd in the dihedral angle between two l.s. planes)
are estimated using the full covariance matrix.  The cell esds are taken
into account individually in the estimation of esds in distances, angles
and torsion angles; correlations between esds in cell parameters are only
used when they are defined by crystal symmetry.  An approximate (isotropic)
treatment of cell esds is used for estimating esds involving l.s. planes.
;
loop_
    _geom_bond_atom_site_label_1
    _geom_bond_atom_site_label_2
    _geom_bond_site_symmetry_2
    _geom_bond_distance
    _geom_bond_publ_flag
    S1 C1 . 1.549(3) ?
    O2 C1 . 1.279(6) ?
    O1 C1 . 1.3381(18) ?
    O1 C8 . 1.4349(19) ?
    C1 C2 . 1.478(2) ?
    C2 C3 . 1.389(2) ?
    C2 C7 . 1.393(2) ?
    C3 C4 . 1.381(2) ?
    C3 H3 . 0.95 ?
    C4 C5 . 1.374(3) ?
    C4 H4 . 0.95 ?
    C5 C6 . 1.380(2) ?
    C5 H5 . 0.95 ?
    C6 C7 . 1.380(2) ?
    C6 H6 . 0.95 ?
    C7 H7 . 0.95 ?
    C8 C8 3_777 1.501(3) ?
    C8 H8A . 0.99 ?
    C8 H8B . 0.99 ?
loop_
    _geom_angle_atom_site_label_1
    _geom_angle_atom_site_label_2
    _geom_angle_atom_site_label_3
    _geom_angle_site_symmetry_1
    _geom_angle_site_symmetry_3
    _geom_angle
    _geom_angle_publ_flag
    C1 O1 C8 . . 117.01(12) ?
    O2 C1 O1 . . 120.5(3) ?
    O2 C1 C2 . . 127.6(3) ?
    O1 C1 C2 . . 111.73(13) ?
    O1 C1 S1 . . 124.48(13) ?
    C2 C1 S1 . . 123.75(13) ?
    C3 C2 C7 . . 119.33(14) ?
    C3 C2 C1 . . 119.61(14) ?
    C7 C2 C1 . . 121.06(13) ?
    C4 C3 C2 . . 120.12(15) ?
    C4 C3 H3 . . 119.9 ?
    C2 C3 H3 . . 119.9 ?
    C5 C4 C3 . . 120.33(15) ?
    C5 C4 H4 . . 119.8 ?
    C3 C4 H4 . . 119.8 ?
    C4 C5 C6 . . 119.98(15) ?
    C4 C5 H5 . . 120.0 ?
    C6 C5 H5 . . 120.0 ?
    C5 C6 C7 . . 120.36(16) ?
    C5 C6 H6 . . 119.8 ?
    C7 C6 H6 . . 119.8 ?
    C6 C7 C2 . . 119.85(14) ?
    C6 C7 H7 . . 120.1 ?
    C2 C7 H7 . . 120.1 ?
    O1 C8 C8 . 3_777 104.96(15) ?
    O1 C8 H8A . . 110.8 ?
    C8 C8 H8A 3_777 . 110.8 ?
    O1 C8 H8B . . 110.8 ?
    C8 C8 H8B 3_777 . 110.8 ?
    H8A C8 H8B . . 108.8 ?
_shelx_hkl_file
;
   0   0   1   -0.04    0.01
   0   0   2   36.96    0.53
   0   0  -2   37.23    0.57
   0   0   3    0.01    0.01
   0   0  -3    0.01    0.02
   0   0   4   41.42    0.62
   0   0  -4   41.39    0.69
   0   0  -5    0.00    0.03
   0   0  -6    0.39    0.07
   0   1   0    0.02    0.01
   0   1  -1  189.41    2.68
   0   1   1  198.82    2.77
   0   1  -1  198.12    2.67
   0  -1  -1  193.38    2.70
   0   1  -2    4.20    0.12
   0   1   2    4.37    0.10
   0  -1   2    4.19    0.08
   0  -1  -2    4.20    0.10
   0   1  -3   61.36    0.95
   0   1   3   62.35    0.90
   0  -1  -3   62.28    0.92
   0  -1   3   61.00    0.86
   0   1  -4    1.25    0.08
   0   1   4    1.20    0.06
   0  -1  -4    1.19    0.07
   0  -1   4    1.12    0.05
   0   1  -5    0.02    0.03
   0  -1  -5    0.00    0.03
   0   1  -6    7.69    0.25
   0  -1  -6    7.45    0.23
   0   1  -7    0.03    0.04
   0   2   0    6.89    0.14
   0   2  -1  296.54    4.20
   0   2   1  292.14    4.14
   0   2  -2   16.55    0.26
   0   2   2   17.00    0.30
   0   2  -2   16.94    0.32
   0  -2  -2   17.45    0.28
   0   2  -3   22.30    0.43
   0   2  -3   22.02    0.33
   0   2   3   22.87    0.39
   0  -2  -3   22.40    0.37
   0   2  -4   28.30    0.54
   0   2   4   28.54    0.49
   0  -2  -4   28.49    0.48
   0   2  -5    0.08    0.04
   0  -2  -5    0.06    0.03
   0   2  -6    1.11    0.12
   0   2  -7    0.40    0.08
   0   3   0    0.40    0.04
   0   3  -1   98.73    1.43
   0   3   1  100.79    1.43
   0   3  -1   98.50    1.40
   0   3  -2   12.60    0.28
   0   3   2   12.66    0.26
   0  -3  -2   12.99    0.22
   0   3   3   49.72    0.79
   0   3  -3   50.65    0.83
   0  -3  -3   49.60    0.74
   0   3  -4   12.34    0.31
   0   3   4   12.02    0.28
   0  -3  -4   12.00    0.25
   0   3   5    0.07    0.03
   0   3  -5    0.12    0.06
   0   3  -6    3.21    0.18
   0   3  -7    1.00    0.13
   0   3  -8    1.72    0.20
   0   4   0   70.11    1.05
   0   4  -1   16.37    0.33
   0   4  -1   16.63    0.31
   0   4   1   16.64    0.33
   0   4   2    7.97    0.21
   0   4  -2    7.77    0.17
   0   4  -2    7.78    0.22
   0   4  -3   18.18    0.31
   0   4   3   18.24    0.37
   0   4  -3   18.30    0.40
   0  -4  -3   17.83    0.31
   0   4  -4    4.89    0.20
   0   4   4    5.01    0.17
   0  -4  -4    5.41    0.14
   0   4   5    1.06    0.10
   0   4  -5    1.25    0.13
   0   4  -6    6.77    0.27
   0   4  -7    0.30    0.09
   0   4  -8    0.01    0.06
   0   5   0    0.18    0.04
   0   5  -1    7.26    0.20
   0   5  -1    7.26    0.19
   0   5   1    7.29    0.21
   0   5  -2   53.15    0.82
   0   5   2   53.63    0.87
   0   5  -2   52.88    0.89
   0   5  -3   20.08    0.45
   0   5  -3   20.35    0.36
   0   5   3   20.68    0.43
   0   5  -4    2.02    0.14
   0   5   4    2.48    0.13
   0   5   5    2.72    0.14
   0   5  -5    2.60    0.16
   0   5  -6    2.11    0.16
   0   5  -7    0.08    0.07
   0   5  -8    0.84    0.14
   0   6   0   17.06    0.37
   0   6  -1    1.10    0.08
   0   6   1    1.04    0.09
   0   6  -1    0.85    0.08
   0   6   2    5.64    0.20
   0   6  -2    4.94    0.19
   0   6  -2    5.51    0.17
   0   6  -3    8.45    0.21
   0   6  -3    8.25    0.27
   0   6   3    7.78    0.25
   0   6  -4   10.13    0.32
   0   6   4   10.68    0.30
   0   6   5   11.10    0.33
   0   6  -5   11.93    0.37
   0   6  -6    0.55    0.11
   0   6  -7    3.59    0.23
   0   6  -8   -0.02    0.05
   0   7   0    0.10    0.04
   0   7  -1   26.55    0.52
   0   7  -1   25.99    0.53
   0   7   1   26.85    0.54
   0   7  -2    7.46    0.25
   0   7  -2    7.53    0.22
   0   7   2    7.33    0.24
   0   7  -3   11.81    0.35
   0   7   3   12.37    0.34
   0   7  -3   12.39    0.29
   0   7   4    0.85    0.11
   0   7  -4    1.02    0.13
   0   7  -5    3.25    0.20
   0   7   5    3.63    0.19
   0   7  -6    1.09    0.15
   0   7  -7    0.75    0.14
   0   8   0    0.22    0.06
   0   8   1   12.05    0.34
   0   8  -1   12.03    0.33
   0   8  -1   12.41    0.32
   0   8   2    0.28    0.07
   0   8  -2    0.15    0.06
   0   8  -2    0.31    0.06
   0   8   3    2.34    0.16
   0   8  -3    2.20    0.12
   0   8  -3    1.96    0.15
   0   8   4    7.59    0.28
   0   8  -4    7.11    0.29
   0   8  -5    0.13    0.07
   0   8   5    0.08    0.06
   0   8  -6    5.18    0.27
   0   8  -7    0.23    0.09
   0   9   0    0.06    0.05
   0   9   0    0.15    0.05
   0   9  -1    0.04    0.04
   0   9  -1    0.03    0.05
   0   9   1    0.01    0.05
   0   9  -2    5.68    0.22
   0   9  -2    5.31    0.24
   0   9   2    6.10    0.25
   0   9  -3   11.89    0.38
   0   9  -3   11.60    0.33
   0   9   3   12.03    0.37
   0   9   4    1.97    0.19
   0   9  -4    1.74    0.18
   0   9  -5    0.61    0.12
   0   9   5    0.51    0.10
   0   9  -6    0.24    0.10
   0   9   6    0.62    0.12
   0   9  -7    1.51    0.27
   0  10   0    6.24    0.26
   0  10   0    6.48    0.24
   0  10  -1    1.26    0.14
   0  10  -1    1.14    0.13
   0  10   1    1.03    0.13
   0  10  -2    8.34    0.31
   0  10  -2    8.32    0.28
   0  10   2    8.73    0.32
   0  10   3    0.02    0.05
   0  10  -3    0.02    0.06
   0  10   4    2.55    0.19
   0  10  -4    2.43    0.19
   0  10   5    0.30    0.09
   0  10  -5    0.41    0.11
   0  10   6   -0.01    0.06
   0  10  -6    0.01    0.07
   0  11   0    0.00    0.04
   0  11   0    0.01    0.05
   0  11   1   24.48    0.61
   0  11  -1   25.97    0.60
   0  11  -1   24.54    0.58
   0  11   2    0.58    0.11
   0  11  -2    0.47    0.09
   0  11  -2    0.57    0.11
   0  11  -3   -0.01    0.05
   0  11   3    0.00    0.06
   0  11  -4    0.08    0.07
   0  11   4    0.06    0.07
   0  11   5    0.77    0.14
   0  11  -5    0.88    0.15
   0  11   6    0.24    0.10
   0  12   0   27.94    0.67
   0  12   1    9.98    0.37
   0  12  -1   10.04    0.36
   0  12  -1    9.67    0.36
   0  12  -2    0.22    0.07
   0  12   2    0.47    0.11
   0  12  -2    0.49    0.11
   0  12   3    0.43    0.11
   0  12  -3    0.16    0.09
   0  12  -4   -0.04    0.06
   0  12   4    0.06    0.08
   0  12   5    1.97    0.22
   0  12  -5    1.70    0.23
   0  13   0    0.50    0.11
   0  13   1    0.00    0.07
   0  13  -1    0.05    0.08
   0  13  -1    0.08    0.07
   0  13  -2    5.32    0.28
   0  13  -2    5.42    0.26
   0  13   2    4.56    0.27
   0  13   3    0.69    0.13
   0  13  -3    1.08    0.16
   0  13  -4    0.45    0.13
   0  13   4    0.29    0.10
   0  14   0    0.44    0.11
   0  14  -1    3.55    0.24
   0  14   1    3.65    0.25
   0  14  -2    1.00    0.16
   0  14   2    0.98    0.16
   0  14  -3    1.82    0.22
   1   0  -6   10.77    0.28
   1   0  -5    0.01    0.02
   1   0  -4   62.87    0.95
  -1   0   4   61.09    0.91
  -1   0   3    0.04    0.02
   1   0  -3    0.03    0.02
   1   0  -2  129.80    1.82
  -1   0   2  133.40    1.82
  -1   0   1   -0.01    0.01
  -1   0   0   38.61    0.57
  -1   0   0   39.53    0.56
  -1   0  -1    0.03    0.02
   1   0   1    0.02    0.01
   1   0   2   39.03    0.55
  -1   0  -2   38.04    0.61
  -1   0  -3    0.00    0.02
   1   0   3    0.02    0.01
  -1   0  -4    8.79    0.24
  -1   0  -5    0.01    0.03
  -1   0  -6    1.43    0.12
   1   1  -7    0.13    0.09
   1   1  -6    2.09    0.13
   1   1  -5   47.73    0.81
  -1   1   5   49.69    0.76
   1  -1  -5   47.46    0.77
  -1   1   4    3.66    0.12
   1   1  -4    4.00    0.14
   1  -1  -4    3.59    0.11
  -1  -1   4    3.53    0.10
   1   1  -3   31.30    0.52
  -1   1   3   31.32    0.50
   1  -1  -3   31.98    0.49
  -1  -1   3   31.57    0.49
  -1   1   2  529.36    7.18
   1  -1  -2  511.35    7.01
  -1  -1   2  493.64    7.09
  -1   1   1   16.42    0.24
  -1   1   1   16.71    0.27
  -1  -1   1   16.96    0.27
   1   1   0   34.33    0.51
  -1   1   0   34.35    0.49
  -1   1   0   34.31    0.50
  -1  -1   0   33.08    0.50
  -1   1  -1  137.38    1.89
   1   1   1  137.26    1.90
  -1   1  -1  136.37    1.92
  -1  -1  -1  139.69    1.91
  -1   1  -2    1.03    0.07
   1   1   2    0.89    0.05
  -1  -1  -2    0.90    0.05
  -1   1  -3    0.88    0.07
   1   1   3    0.77    0.05
  -1  -1  -3    0.93    0.06
  -1   1  -4   11.03    0.28
  -1  -1  -4   11.32    0.27
  -1   1  -5    2.14    0.13
  -1  -1  -5    2.06    0.12
  -1   1  -6    8.23    0.28
  -1  -1  -6    8.27    0.26
  -1   1  -7   11.79    0.37
   1   2  -7    1.66    0.13
   1   2  -6    3.64    0.17
  -1   2   5    2.97    0.12
   1   2  -5    2.85    0.14
   1  -2  -5    2.82    0.10
   1   2  -4    1.81    0.10
  -1   2   4    1.76    0.09
   1  -2  -4    1.69    0.07
  -1  -2   4    1.88    0.07
  -1   2   3    9.56    0.21
   1   2  -3    9.15    0.23
   1  -2  -3    9.43    0.17
  -1   2   2 1000.00   13.83
   1   2  -2  991.00   13.74
  -1   2   1  530.01    7.10
   1   2  -1  509.25    7.33
  -1   2   1  521.47    7.27
  -1   2   0    5.74    0.12
   1   2   0    5.71    0.13
  -1   2   0    5.54    0.12
   1   2   1   49.31    0.74
  -1   2  -1   49.06    0.69
  -1   2  -1   48.33    0.75
  -1  -2  -1   49.25    0.72
   1   2   2  105.08    1.52
  -1   2  -2  108.59    1.56
  -1  -2  -2  106.58    1.52
  -1   2  -3    3.35    0.14
   1   2   3    3.24    0.11
  -1  -2  -3    3.50    0.12
   1   2   4    3.46    0.12
  -1   2  -4    3.45    0.15
  -1  -2  -4    3.68    0.14
  -1   2  -5    0.05    0.04
  -1  -2  -5    0.05    0.04
  -1   2  -6    4.26    0.20
  -1   2  -7    2.31    0.17
   1   3  -7    0.14    0.06
   1   3  -6    1.05    0.12
  -1   3   5    0.26    0.05
   1   3  -5    0.28    0.06
   1   3  -4   54.93    0.91
  -1   3   4   56.06    0.88
   1   3  -4   53.34    0.81
   1  -3  -4   54.06    0.79
   1   3  -3    6.36    0.19
   1   3  -3    6.42    0.15
  -1   3   3    6.55    0.18
   1  -3  -3    6.65    0.11
   1   3  -2   29.61    0.48
  -1   3   2   29.92    0.50
  -1   3   1  279.74    3.89
  -1   3   1  276.00    3.84
   1   3  -1  280.61    3.98
  -1   3   0    3.80    0.11
  -1   3   0    3.76    0.11
   1   3   0    3.83    0.12
  -1   3  -1    9.67    0.18
   1   3   1    9.62    0.21
  -1   3  -1    9.90    0.22
  -1  -3  -1    9.74    0.20
  -1   3  -2   16.65    0.34
  -1   3  -2   16.10    0.26
   1   3   2   16.47    0.32
  -1  -3  -2   16.21    0.30
  -1   3  -3   10.09    0.27
   1   3   3   10.01    0.24
  -1  -3  -3   10.09    0.23
  -1   3  -4   41.89    0.77
   1   3   4   42.76    0.70
  -1  -3  -4   42.04    0.70
  -1   3  -5    0.09    0.05
  -1  -3  -5    0.07    0.04
  -1   3  -6    1.62    0.16
  -1   3  -7    0.30    0.08
  -1   3  -8    8.68    0.35
   1   4  -8    0.99    0.14
   1   4  -7    0.86    0.12
   1   4  -6    7.48    0.27
  -1   4   5    2.05    0.12
   1   4  -5    2.33    0.14
   1   4  -4    1.81    0.12
   1   4  -4    1.91    0.08
  -1   4   4    1.81    0.11
  -1   4   3   26.18    0.49
   1   4  -3   26.36    0.51
   1   4  -3   25.42    0.44
  -1   4   2   32.01    0.56
   1   4  -2   32.06    0.53
  -1   4   1   46.30    0.74
  -1   4   1   46.40    0.69
  -1   4   0    0.66    0.05
   1   4   0    0.82    0.07
  -1   4   0    0.72    0.05
   1   4   1   29.49    0.52
  -1   4  -1   29.16    0.52
  -1   4  -1   29.46    0.48
   1   4   2   84.25    1.27
  -1   4  -2   83.68    1.20
  -1   4  -2   85.07    1.29
  -1  -4  -2   83.02    1.23
  -1   4  -3    5.84    0.20
   1   4   3    5.62    0.18
  -1   4  -3    5.49    0.11
  -1  -4  -3    5.54    0.15
   1   4   4    7.01    0.21
  -1   4  -4    7.19    0.25
  -1  -4  -4    7.43    0.20
  -1   4  -5    4.89    0.22
  -1   4  -6    0.09    0.06
  -1   4  -7    7.54    0.31
  -1   4  -8    2.01    0.20
   1   5  -8    0.06    0.06
   1   5  -7    3.15    0.20
  -1   5   6    0.85    0.13
   1   5  -6    0.89    0.12
  -1   5   5    0.64    0.09
   1   5  -5    0.65    0.10
  -1   5   4    2.89    0.14
   1   5  -4    2.88    0.15
   1   5  -3   24.98    0.51
  -1   5   3   24.55    0.49
   1   5  -3   24.14    0.44
  -1   5   2    0.23    0.05
   1   5  -2    0.24    0.04
  -1   5   1   28.69    0.47
   1   5  -1   28.40    0.51
  -1   5   1   29.70    0.52
  -1   5   0   36.38    0.60
   1   5   0   37.11    0.63
  -1   5   0   35.46    0.61
  -1   5  -1   74.04    1.15
   1   5   1   74.97    1.15
  -1   5  -1   72.58    1.10
  -1   5  -2    7.59    0.18
  -1   5  -2    7.77    0.23
   1   5   2    8.06    0.23
  -1   5  -3    0.28    0.03
  -1   5  -3    0.12    0.05
   1   5   3    0.26    0.06
  -1  -5  -3    0.25    0.04
  -1   5  -4   14.76    0.39
   1   5   4   14.80    0.36
  -1  -5  -4   14.83    0.34
  -1   5  -5    0.48    0.10
  -1   5  -6    1.46    0.16
  -1   5  -7    0.00    0.06
  -1   5  -8    0.96    0.14
   1   6  -8    0.04    0.06
   1   6  -7    1.24    0.16
   1   6  -6    1.24    0.15
  -1   6   6    1.54    0.14
   1   6  -5    3.58    0.20
  -1   6   5    3.78    0.18
  -1   6   4    0.90    0.10
   1   6  -4    0.54    0.09
   1   6  -4    0.82    0.08
  -1   6   3    1.29    0.12
   1   6  -3    1.18    0.08
   1   6  -3    1.36    0.11
  -1   6   2    3.59    0.16
   1   6  -2    3.54    0.14
  -1   6   1   48.49    0.82
  -1   6   1   49.13    0.77
   1   6  -1   49.66    0.82
  -1   6   0   25.65    0.49
   1   6   0   25.83    0.50
  -1   6   0   25.88    0.48
   1   6   1    0.13    0.04
  -1   6  -1    0.15    0.04
  -1   6  -1    0.17    0.04
   1   6   2    7.37    0.23
  -1   6  -2    7.24    0.24
  -1   6  -2    7.32    0.19
  -1   6  -3    0.54    0.08
   1   6   3    0.67    0.09
   1   6   4    0.16    0.06
  -1   6  -4    0.22    0.06
   1   6   5   14.03    0.38
  -1   6  -5   14.67    0.43
  -1   6  -6    1.47    0.16
  -1   6  -7    0.09    0.07
   1   7  -8    1.56    0.19
   1   7  -7    0.46    0.11
  -1   7   6    0.43    0.09
   1   7  -6    0.64    0.11
   1   7  -5    3.47    0.21
  -1   7   5    3.53    0.19
  -1   7   4    7.91    0.28
   1   7  -4    8.54    0.30
   1   7  -3    0.34    0.06
   1   7  -3    0.41    0.08
  -1   7   3    0.53    0.08
   1   7  -2    0.11    0.05
  -1   7   2    0.14    0.04
  -1   7   2    0.26    0.06
  -1   7   1    1.26    0.08
   1   7  -1    1.29    0.10
  -1   7   1    1.17    0.11
   1   7   0    9.20    0.27
  -1   7   0    9.27    0.25
  -1   7   0    8.98    0.26
  -1   7  -1   35.84    0.67
   1   7   1   35.82    0.68
  -1   7  -1   36.59    0.65
   1   7   2   25.22    0.54
  -1   7  -2   26.45    0.55
  -1   7  -2   25.92    0.49
  -1   7  -3    2.64    0.16
   1   7   3    2.67    0.16
  -1   7  -4    0.02    0.06
   1   7   4    0.01    0.04
   1   7   5    0.26    0.07
  -1   7  -5    0.37    0.09
  -1   7  -6    0.16    0.08
  -1   7  -7    0.54    0.12
   1   8  -7    1.30    0.17
   1   8  -6    0.02    0.06
  -1   8   6   -0.02    0.04
   1   8  -5    4.19    0.24
  -1   8   5    3.79    0.21
   1   8  -4    3.76    0.21
  -1   8   4    3.74    0.20
   1   8  -3    0.72    0.11
   1   8  -3    0.76    0.09
  -1   8   3    0.71    0.10
   1   8  -2    5.06    0.20
  -1   8   2    4.90    0.21
   1   8  -1    3.17    0.16
  -1   8   1    3.24    0.17
  -1   8   1    3.25    0.14
   1   8   0    6.13    0.23
  -1   8   0    5.73    0.21
  -1   8   0    6.51    0.23
   1   8   1    0.04    0.04
  -1   8  -1   -0.03    0.03
  -1   8  -1    0.06    0.04
  -1   8  -2    1.57    0.11
  -1   8  -2    1.14    0.12
   1   8   2    1.43    0.14
  -1   8  -3   12.52    0.38
   1   8   3   12.63    0.37
   1   8   4    0.40    0.09
  -1   8  -4    0.60    0.11
  -1   8  -5    0.25    0.09
   1   8   5    0.36    0.09
  -1   8  -6    1.56    0.18
  -1   8  -7    1.94    0.21
   1   9  -7    0.02    0.07
  -1   9   6    0.16    0.07
   1   9  -6    0.04    0.07
   1   9  -5    1.72    0.19
  -1   9   5    1.62    0.17
   1   9  -4    0.55    0.11
  -1   9   4    0.47    0.09
  -1   9   3   10.58    0.35
   1   9  -3   10.67    0.31
   1   9  -3   11.17    0.36
   1   9  -2    0.92    0.11
  -1   9   2    0.77    0.11
   1   9  -2    0.69    0.10
  -1   9   1   43.09    0.75
   1   9  -1   40.63    0.78
  -1   9   1   41.07    0.80
  -1   9   0   16.71    0.42
  -1   9   0   16.72    0.40
   1   9   0   16.44    0.43
  -1   9  -1    0.64    0.09
   1   9   1    0.54    0.09
  -1   9  -1    0.64    0.10
  -1   9  -2    2.63    0.14
  -1   9  -2    2.63    0.17
   1   9   2    2.53    0.17
  -1   9  -3   10.20    0.35
   1   9   3   10.17    0.34
  -1   9  -4    0.05    0.06
   1   9   4    0.05    0.06
   1   9   5    1.17    0.15
  -1   9  -5    1.17    0.17
  -1   9  -6    0.41    0.11
   1  10  -6    2.18    0.23
  -1  10   6    2.08    0.20
  -1  10   5    0.90    0.14
   1  10  -5    1.14    0.16
   1  10  -4    0.33    0.09
  -1  10   4    0.14    0.07
   1  10  -3    1.85    0.18
  -1  10   3    1.90    0.18
   1  10  -3    1.76    0.14
   1  10  -2    6.24    0.25
  -1  10   2    6.00    0.26
   1  10  -2    6.31    0.27
  -1  10   1   41.98    0.83
   1  10  -1   40.87    0.81
   1  10   0    2.37    0.17
  -1  10   0    2.74    0.16
  -1  10   0    2.59    0.17
  -1  10  -1    1.30    0.13
  -1  10  -1    1.37    0.14
   1  10   1    1.61    0.16
   1  10   2    0.54    0.11
  -1  10  -2    0.45    0.08
  -1  10  -2    0.48    0.10
  -1  10  -3    4.80    0.25
   1  10   3    4.84    0.25
   1  10   4    2.85    0.20
  -1  10  -4    2.40    0.20
  -1  10  -5    0.02    0.07
   1  10   5    0.15    0.07
  -1  10  -6    2.00    0.26
   1  11  -6    0.18    0.10
  -1  11   6    0.31    0.10
   1  11  -5    5.32    0.30
  -1  11   5    5.12    0.28
   1  11  -4    1.67    0.19
  -1  11   4    1.56    0.18
   1  11  -3    0.00    0.05
   1  11  -3    0.09    0.07
  -1  11   3    0.06    0.07
  -1  11   2    2.87    0.20
   1  11  -2    2.97    0.20
   1  11  -2    2.64    0.18
  -1  11   1    0.23    0.08
   1  11  -1    0.26    0.07
   1  11  -1    0.27    0.08
  -1  11   0   10.66    0.34
   1  11   0   10.49    0.36
  -1  11   0   11.21    0.36
   1  11   1    2.51    0.19
  -1  11  -1    2.34    0.17
  -1  11  -1    2.43    0.17
  -1  11  -2    0.68    0.12
   1  11   2    0.84    0.13
  -1  11  -2    0.87    0.12
  -1  11  -3   -0.05    0.05
   1  11   3   -0.01    0.06
  -1  11  -4    1.51    0.19
   1  11   4    1.02    0.15
   1  11   5    2.28    0.23
  -1  11  -5    2.04    0.22
   1  12  -5   -0.01    0.07
  -1  12   5   -0.03    0.08
  -1  12   4    3.21    0.23
   1  12  -4    3.24    0.24
  -1  12   3    0.51    0.12
   1  12  -3    0.53    0.12
   1  12  -2    3.68    0.23
   1  12  -2    4.04    0.22
  -1  12   2    4.22    0.24
   1  12  -1    3.37    0.21
  -1  12   1    3.39    0.22
   1  12  -1    3.37    0.21
   1  12   0    3.48    0.22
  -1  12   0    3.48    0.22
  -1  12  -1    4.62    0.24
  -1  12  -1    4.95    0.25
   1  12   1    5.00    0.26
   1  12   2    0.00    0.06
  -1  12  -2    0.01    0.06
   1  12   3    0.14    0.08
  -1  12  -3    0.30    0.10
   1  12   4    0.05    0.07
  -1  12  -4    0.02    0.07
   1  13  -4    0.16    0.10
  -1  13   4    0.16    0.08
  -1  13   3    3.55    0.25
   1  13  -3    4.00    0.26
   1  13  -2    4.88    0.28
   1  13  -2    5.03    0.26
  -1  13   2    4.71    0.28
   1  13  -1    0.16    0.08
  -1  13   1    0.25    0.09
   1  13  -1    0.11    0.07
   1  13   0    4.98    0.27
  -1  13   0    4.91    0.26
  -1  13  -1    0.27    0.09
   1  13   1    0.27    0.10
   1  13   2    0.17    0.08
  -1  13  -2   -0.05    0.06
  -1  13  -3    0.11    0.08
   1  13   3    0.23    0.10
   1  14  -3    4.88    0.30
   1  14  -2    2.70    0.22
   1  14  -2    2.70    0.21
  -1  14   2    2.26    0.23
   1  14  -1    0.05    0.07
  -1  14   1    0.10    0.08
  -1  14   0    0.10    0.08
   1  14   0    0.02    0.06
  -1  14  -1    0.29    0.09
   1  14   1    0.58    0.12
   1  14   2    0.00    0.13
  -1  14  -2   -0.03    0.08
   2   0  -6    0.54    0.07
   2   0  -5    0.03    0.03
  -2   0   5   -0.02    0.02
   2   0  -4   47.85    0.75
  -2   0   4   47.81    0.75
  -2   0   3   -0.01    0.02
  -2   0   2   16.44    0.30
  -2   0   1    0.01    0.02
  -2   0   1   -0.01    0.01
  -2   0   0  228.81    3.31
  -2   0   0  226.76    3.22
  -2   0  -1   -0.02    0.01
   2   0   1    0.01    0.01
  -2   0  -2    7.07    0.19
  -2   0  -3    0.02    0.03
   2   0   3    0.03    0.01
  -2   0  -4    6.03    0.21
  -2   0  -5   -0.06    0.04
  -2   0  -6    0.27    0.08
   2   1  -6   32.98    0.62
   2   1  -5    0.57    0.07
  -2   1   5    0.76    0.08
   2  -1  -5    0.63    0.06
  -2  -1   5    0.57    0.06
   2   1  -4    9.25    0.23
  -2   1   4    9.60    0.22
  -2  -1   4    9.20    0.21
   2  -1  -4    9.63    0.20
  -2   1   3   11.26    0.24
  -2  -1   3   11.24    0.23
   2  -1  -3   11.10    0.20
  -2   1   2  105.88    1.52
  -2  -1   2  107.92    1.52
  -2   1   1   17.92    0.31
  -2   1   1   18.21    0.29
  -2  -1   1   17.56    0.31
  -2   1   0   31.24    0.49
   2   1   0   31.51    0.50
  -2   1   0   32.14    0.48
  -2  -1   0   30.52    0.49
   2   1   1    0.62    0.05
  -2   1  -1    0.67    0.04
  -2   1  -1    0.65    0.06
  -2  -1  -1    0.67    0.05
   2   1   2   89.52    1.29
  -2   1  -2   89.14    1.35
   2  -1   2   91.48    1.25
  -2  -1  -2   90.90    1.34
   2   1   3    8.56    0.18
  -2   1  -3    8.48    0.24
  -2  -1  -3    9.08    0.23
  -2   1  -4    9.87    0.28
  -2  -1  -4   10.02    0.27
  -2   1  -5    8.04    0.27
  -2  -1  -5    8.36    0.26
  -2   1  -6   35.96    0.74
  -2  -1  -6   36.76    0.72
  -2   1  -7    9.46    0.35
   2   2  -7    3.97    0.19
   2   2  -6    1.62    0.12
  -2   2   5    5.05    0.17
   2   2  -5    5.03    0.18
  -2  -2   5    4.88    0.15
  -2   2   4   10.79    0.25
   2   2  -4   10.81    0.26
   2  -2  -4   10.39    0.19
  -2  -2   4   10.55    0.23
  -2   2   3    0.61    0.06
  -2  -2   3    0.64    0.05
  -2   2   2   61.68    0.93
  -2  -2   2   61.95    0.93
  -2   2   1   29.03    0.47
  -2   2   1   29.50    0.44
   2   2   0   84.80    1.24
  -2   2   0   85.81    1.22
  -2   2   0   84.62    1.23
  -2  -2   0   86.84    1.24
  -2   2  -1    4.56    0.10
   2   2   1    4.58    0.13
  -2   2  -1    4.46    0.14
  -2  -2  -1    4.63    0.13
   2   2   2   51.51    0.80
  -2   2  -2   52.52    0.73
  -2   2  -2   51.18    0.84
  -2  -2  -2   51.40    0.82
  -2   2  -3    6.77    0.22
   2   2   3    7.13    0.18
  -2  -2  -3    6.98    0.20
  -2   2  -4    1.97    0.13
  -2  -2  -4    1.89    0.11
  -2   2  -5   19.77    0.48
  -2  -2  -5   20.16    0.45
  -2   2  -6    1.23    0.14
  -2   2  -7    2.04    0.17
   2   3  -7    1.14    0.13
   2   3  -6   -0.01    0.04
  -2   3   6    0.07    0.04
  -2   3   5    2.70    0.13
   2   3  -5    2.53    0.11
   2   3  -5    2.85    0.15
   2   3  -4  119.74    1.75
   2   3  -4  123.41    1.82
  -2   3   4  120.12    1.78
   2   3  -3   13.19    0.28
  -2   3   3   14.17    0.30
   2   3  -2   45.10    0.71
  -2   3   2   44.70    0.72
  -2   3   1   64.44    0.97
   2   3  -1   64.45    0.98
  -2   3   1   65.57    0.93
  -2   3   0   23.76    0.40
  -2   3   0   23.55    0.40
   2   3   0   22.97    0.42
  -2   3  -1    1.74    0.06
  -2   3  -1    1.62    0.09
   2   3   1    1.71    0.09
  -2  -3  -1    1.64    0.08
  -2   3  -2   25.47    0.38
   2   3   2   24.90    0.46
  -2   3  -2   24.88    0.48
  -2  -3  -2   25.32    0.45
  -2   3  -3    0.29    0.06
   2   3   3    0.41    0.06
  -2  -3  -3    0.29    0.05
  -2   3  -4    1.33    0.13
  -2  -3  -4    1.35    0.10
  -2   3  -5    1.19    0.13
  -2  -3  -5    1.01    0.10
  -2   3  -6    4.31    0.22
  -2   3  -7    0.01    0.06
   2   4  -8    0.63    0.11
   2   4  -7    0.22    0.07
  -2   4   6    2.88    0.15
   2   4  -6    2.78    0.17
   2   4  -5    0.02    0.03
  -2   4   5    0.05    0.04
   2   4  -5    0.04    0.04
  -2   4   4   90.49    1.41
   2   4  -4   90.03    1.36
   2   4  -4   92.87    1.44
  -2   4   3  268.16    3.79
   2   4  -3  271.81    3.76
  -2   4   2   13.08    0.21
   2   4  -2   13.05    0.29
  -2   4   2   12.95    0.29
  -2   4   1   10.78    0.25
  -2   4   1   10.79    0.21
   2   4   0   32.73    0.56
  -2   4   0   31.75    0.54
  -2   4   0   31.84    0.53
  -2   4  -1    4.38    0.12
   2   4   1    4.33    0.15
  -2   4  -1    4.28    0.15
   2   4   2    7.08    0.21
  -2   4  -2    6.98    0.15
  -2   4  -2    7.10    0.22
  -2  -4  -2    7.19    0.19
  -2   4  -3   34.93    0.66
   2   4   3   34.02    0.62
  -2  -4  -3   33.74    0.60
  -2   4  -4   20.47    0.48
   2   4   4   19.72    0.42
  -2  -4  -4   19.52    0.41
  -2   4  -5    2.41    0.16
  -2   4  -6    1.35    0.16
  -2   4  -7    0.03    0.07
   2   5  -8    0.02    0.07
   2   5  -7    1.59    0.17
   2   5  -6    7.93    0.30
  -2   5   6    8.23    0.27
  -2   5   5    4.40    0.19
   2   5  -5    4.35    0.21
  -2   5   4    0.30    0.06
   2   5  -4    0.22    0.06
   2   5  -4    0.19    0.04
  -2   5   3   57.77    0.96
   2   5  -3   58.21    0.93
   2   5  -2    7.98    0.22
  -2   5   2    8.08    0.23
  -2   5   2    7.80    0.16
   2   5  -1    0.27    0.05
  -2   5   1    0.29    0.05
  -2   5   1    0.22    0.03
  -2   5   0  119.99    1.75
  -2   5   0  120.33    1.75
   2   5   0  120.52    1.79
  -2   5  -1   35.80    0.59
  -2   5  -1   35.13    0.63
   2   5   1   36.53    0.64
  -2   5  -2    4.96    0.19
  -2   5  -2    4.61    0.13
   2   5   2    4.55    0.17
  -2  -5  -2    4.89    0.16
   2   5   3    7.41    0.23
  -2   5  -3    7.40    0.25
  -2  -5  -3    7.28    0.21
   2   5   4    2.38    0.13
  -2   5  -4    2.39    0.16
  -2  -5  -4    2.62    0.13
  -2   5  -5    0.17    0.07
  -2   5  -6    5.40    0.27
  -2   5  -7    0.19    0.08
   2   6  -8    0.21    0.09
   2   6  -7    1.07    0.14
  -2   6   6    0.84    0.11
   2   6  -6    1.34    0.16
   2   6  -5   -0.10    0.06
  -2   6   5    0.13    0.05
   2   6  -4   15.86    0.36
  -2   6   4   16.09    0.40
   2   6  -4   15.89    0.42
  -2   6   3    9.27    0.28
   2   6  -2    2.13    0.12
  -2   6   2    1.90    0.07
  -2   6   2    1.90    0.12
  -2   6   1   31.67    0.59
  -2   6   1   31.82    0.54
  -2   6   0    3.37    0.13
  -2   6   0    3.33    0.14
   2   6   0    3.40    0.15
   2   6   1   22.51    0.48
  -2   6  -1   23.12    0.43
  -2   6  -1   22.78    0.47
  -2   6  -2    0.99    0.11
  -2   6  -2    0.88    0.07
   2   6   2    0.85    0.10
  -2   6  -3    0.28    0.07
   2   6   3    0.21    0.06
   2   6   4    7.19    0.25
  -2   6  -4    6.99    0.27
  -2   6  -5    3.94    0.23
  -2   6  -6    0.06    0.07
  -2   6  -7    0.09    0.08
   2   7  -8    0.09    0.08
   2   7  -7    0.04    0.07
  -2   7   6   -0.02    0.04
   2   7  -6    0.06    0.06
  -2   7   5    8.50    0.30
   2   7  -5    8.12    0.31
   2   7  -4    1.05    0.10
   2   7  -4    1.20    0.14
  -2   7   4    1.31    0.14
   2   7  -3   32.80    0.62
  -2   7   3   32.67    0.65
  -2   7   2   40.29    0.75
   2   7  -2   40.52    0.73
  -2   7   1    2.50    0.11
   2   7  -1    2.75    0.14
  -2   7   1    2.77    0.14
   2   7   0   31.88    0.62
  -2   7   0   31.55    0.59
  -2   7   0   31.20    0.58
  -2   7  -1    4.30    0.18
  -2   7  -1    4.61    0.17
   2   7   1    4.45    0.19
  -2   7  -2   19.30    0.39
  -2   7  -2   19.42    0.46
   2   7   2   19.71    0.46
  -2   7  -3   10.02    0.33
   2   7   3    9.94    0.31
   2   7   4    0.09    0.06
  -2   7  -4    0.20    0.07
  -2   7  -5    0.71    0.12
  -2   7  -6    0.50    0.12
  -2   7  -7    0.21    0.10
   2   8  -8    0.51    0.12
   2   8  -7    0.54    0.12
  -2   8   6    0.00    0.05
   2   8  -6    0.08    0.08
  -2   8   5    0.01    0.04
   2   8  -5   -0.05    0.05
  -2   8   4    1.26    0.14
   2   8  -4    1.39    0.15
   2   8  -4    1.31    0.12
   2   8  -3   65.32    1.11
  -2   8   3   67.55    1.16
  -2   8   2   21.73    0.50
   2   8  -2   22.16    0.49
  -2   8   1    0.42    0.08
   2   8  -1    0.31    0.07
  -2   8   1    0.28    0.05
  -2   8   0    0.99    0.10
   2   8   0    1.05    0.11
  -2   8   0    1.02    0.10
  -2   8  -1   18.43    0.40
  -2   8  -1   18.02    0.43
   2   8   1   17.67    0.44
  -2   8  -2    0.51    0.09
  -2   8  -2    0.46    0.07
   2   8   2    0.63    0.10
   2   8   3    4.41    0.22
  -2   8  -3    4.93    0.23
   2   8   4    1.12    0.13
  -2   8  -4    1.47    0.16
  -2   8  -5    1.63    0.18
  -2   8  -6    1.83    0.20
   2   9  -7    0.53    0.12
  -2   9   7    0.36    0.10
  -2   9   6    2.67    0.19
   2   9  -6    2.82    0.22
  -2   9   5    0.07    0.06
   2   9  -5    0.10    0.08
  -2   9   4    1.37    0.15
   2   9  -4    1.91    0.19
   2   9  -4    1.65    0.13
  -2   9   3    3.16    0.19
   2   9  -3    3.04    0.17
   2   9  -2    7.04    0.26
  -2   9   2    6.78    0.26
  -2   9   1    5.60    0.26
   2   9  -1    6.01    0.24
  -2   9   1    5.75    0.23
  -2   9   0    0.16    0.05
  -2   9   0    0.08    0.05
   2   9   0    0.09    0.06
  -2   9  -1    2.56    0.15
  -2   9  -1    2.64    0.16
   2   9   1    2.83    0.17
   2   9   2    0.19    0.07
  -2   9  -2    0.31    0.08
   2   9   3    0.78    0.12
  -2   9  -3    0.74    0.12
   2   9   4    0.99    0.14
  -2   9  -4    1.11    0.15
  -2   9  -5    1.31    0.17
  -2   9  -6    3.51    0.26
   2  10  -7    1.00    0.25
  -2  10   7    1.18    0.16
  -2  10   6    1.04    0.15
   2  10  -6    1.14    0.17
   2  10  -5    0.31    0.10
  -2  10   5    0.68    0.12
  -2  10   4    3.13    0.20
   2  10  -4    3.07    0.21
   2  10  -3    0.88    0.12
   2  10  -3    1.07    0.14
  -2  10   3    0.92    0.12
   2  10  -2   14.98    0.42
  -2  10   2   14.48    0.42
   2  10  -1   10.79    0.35
  -2  10   1   10.91    0.35
  -2  10   0    0.49    0.09
  -2  10   0    0.58    0.09
   2  10   0    0.52    0.10
  -2  10  -1    6.33    0.25
  -2  10  -1    5.99    0.23
   2  10   1    5.71    0.26
   2  10   2    0.20    0.07
  -2  10  -2    0.20    0.07
   2  10   3    0.32    0.09
  -2  10  -3    0.34    0.09
   2  10   4    1.60    0.18
  -2  10  -4    1.43    0.17
  -2  10  -5    1.51    0.18
   2  10   5    1.34    0.17
   2  11  -6    0.48    0.13
  -2  11   6    0.53    0.13
  -2  11   5    0.56    0.12
   2  11  -5    0.59    0.13
   2  11  -4    0.85    0.14
  -2  11   4    0.88    0.15
   2  11  -3    0.14    0.07
   2  11  -3    0.32    0.09
  -2  11   3    0.15    0.08
  -2  11   2    5.27    0.26
   2  11  -2    5.34    0.25
  -2  11   1    5.71    0.26
   2  11  -1    6.03    0.27
   2  11   0    0.18    0.08
  -2  11   0    0.05    0.06
  -2  11  -1    3.15    0.18
   2  11   1    2.49    0.19
  -2  11  -1    2.73    0.18
  -2  11  -2    1.30    0.16
   2  11   2    1.10    0.15
  -2  11  -3    0.83    0.14
   2  11   3    0.62    0.12
  -2  11  -4    0.44    0.11
   2  11   4    0.59    0.12
   2  11   5    0.16    0.09
   2  12  -5    2.85    0.27
  -2  12   5    2.79    0.22
   2  12  -4    0.19    0.10
  -2  12   4    0.29    0.10
  -2  12   3    0.32    0.10
   2  12  -3    0.61    0.12
   2  12  -3    0.58    0.12
   2  12  -2    0.97    0.14
  -2  12   2    0.62    0.12
   2  12  -2    0.75    0.13
  -2  12   1    0.52    0.11
   2  12  -1    0.64    0.12
   2  12   0    0.31    0.10
  -2  12   0    0.25    0.09
  -2  12  -1    2.97    0.20
   2  12   1    3.31    0.22
  -2  12  -1    2.88    0.19
  -2  12  -2    1.47    0.17
   2  12   2    1.28    0.16
  -2  12  -3    0.07    0.08
   2  12   3    0.13    0.07
   2  12   4    0.94    0.16
  -2  12  -4    0.99    0.16
  -2  13   4    0.69    0.14
   2  13  -4    0.62    0.16
   2  13  -3    0.57    0.13
   2  13  -3    0.70    0.13
  -2  13   3    0.58    0.13
  -2  13   2    0.62    0.13
   2  13  -2    0.50    0.11
   2  13  -2    0.51    0.11
  -2  13   1    4.75    0.27
   2  13  -1    4.70    0.26
  -2  13   0    0.16    0.08
   2  13   0    0.13    0.08
   2  13   1    0.18    0.09
  -2  13  -1    0.04    0.08
   2  13   2    0.29    0.10
  -2  13  -2    0.26    0.09
   2  13   3    2.19    0.24
  -2  13  -3    2.38    0.24
   2  14  -3    0.24    0.11
   2  14  -2    0.25    0.09
   2  14  -2    0.09    0.09
  -2  14   2    0.16    0.09
   2  14  -1    0.96    0.15
  -2  14   1    0.96    0.15
  -2  14   0    0.06    0.08
   2  14   0    0.05    0.07
   2  14   1    0.33    0.10
  -3   0   6    0.03    0.03
   3   0  -6    0.10    0.04
  -3   0   5    0.03    0.03
   3   0  -5    0.01    0.02
  -3   0   4    1.93    0.10
  -3   0   3   -0.04    0.01
  -3   0   2   38.97    0.63
  -3   0   1    0.32    0.04
  -3   0   0  137.63    1.95
  -3   0   0  137.63    1.96
  -3   0  -1   -0.02    0.02
  -3   0  -2   34.83    0.62
   3   0   2   35.45    0.56
  -3   0  -3    0.06    0.04
  -3   0  -4   86.75    1.40
  -3   0  -5    0.06    0.06
  -3   0  -6    1.84    0.18
  -3   1   6    3.35    0.15
   3   1  -6    3.14    0.14
  -3   1   5    0.04    0.03
   3   1  -5    0.06    0.03
   3  -1  -5    0.05    0.02
  -3  -1   5    0.05    0.03
  -3   1   4   33.71    0.59
  -3  -1   4   33.17    0.58
  -3   1   3    0.40    0.06
  -3  -1   3    0.38    0.05
  -3   1   2  103.69    1.51
  -3   1   2  104.14    1.47
  -3  -1   2  104.85    1.52
  -3   1   1    0.07    0.02
  -3   1   1    0.06    0.02
  -3  -1   1    0.10    0.03
  -3   1   0   66.63    0.97
  -3   1   0   65.58    1.00
  -3  -1   0   64.98    0.99
  -3   1  -1    0.57    0.06
  -3   1  -1    0.79    0.05
   3   1   1    0.77    0.06
  -3  -1  -1    0.83    0.07
   3   1   2    5.89    0.16
  -3   1  -2    6.03    0.20
   3  -1   2    5.99    0.14
  -3  -1  -2    6.12    0.19
  -3   1  -3    6.54    0.22
  -3  -1  -3    6.77    0.22
  -3   1  -4    5.33    0.22
  -3  -1  -4    5.23    0.21
  -3   1  -5   35.74    0.73
  -3  -1  -5   35.11    0.71
  -3   1  -6    0.26    0.08
  -3  -1  -6    0.24    0.08
  -3   1  -7    0.58    0.11
   3   2  -7    1.42    0.12
  -3   2   6    3.29    0.15
   3   2  -6    3.49    0.16
  -3   2   5    1.84    0.11
   3   2  -5    1.77    0.11
  -3  -2   5    1.90    0.10
  -3   2   4   39.25    0.67
  -3  -2   4   39.30    0.66
   3  -2  -4   38.61    0.58
  -3   2   3    0.67    0.07
  -3  -2   3    0.72    0.07
  -3   2   2   38.04    0.63
  -3   2   2   38.35    0.57
  -3  -2   2   38.07    0.63
  -3   2   1    0.50    0.05
  -3   2   1    0.54    0.04
  -3   2   0   15.62    0.29
  -3   2   0   14.99    0.30
   3   2   0   14.90    0.31
  -3  -2   0   15.47    0.31
  -3   2  -1   93.64    1.34
   3   2   1   96.47    1.39
  -3   2  -1   92.22    1.41
  -3  -2  -1   92.50    1.39
  -3   2  -2   71.65    1.02
   3   2   2   71.81    1.08
  -3   2  -2   69.98    1.13
  -3  -2  -2   70.92    1.12
   3   2   3    3.43    0.13
  -3   2  -3    3.84    0.17
  -3  -2  -3    3.56    0.16
  -3   2  -4    3.61    0.19
  -3  -2  -4    3.36    0.17
  -3   2  -5    3.85    0.21
  -3  -2  -5    3.85    0.20
  -3   2  -6    0.47    0.10
  -3  -2  -6    0.50    0.12
  -3   2  -7    0.02    0.06
   3   3  -7    0.09    0.05
  -3   3   6    0.34    0.07
   3   3  -6    0.18    0.06
  -3   3   5    0.84    0.10
   3   3  -5    0.68    0.09
  -3  -3   5    0.68    0.08
  -3   3   4   21.50    0.44
  -3  -3   4   21.29    0.42
  -3   3   3    0.20    0.05
  -3   3   2   65.97    1.03
  -3   3   2   67.10    0.96
   3   3  -2   66.96    1.04
  -3   3   1   51.69    0.81
   3   3  -1   52.39    0.84
  -3   3   1   52.10    0.79
  -3   3   0   19.30    0.35
   3   3   0   19.39    0.39
  -3   3   0   19.31    0.37
  -3  -3   0   19.67    0.39
  -3   3  -1    7.48    0.21
  -3   3  -1    7.04    0.16
   3   3   1    6.95    0.20
  -3  -3  -1    7.25    0.20
   3   3   2   23.17    0.45
  -3   3  -2   23.12    0.37
  -3   3  -2   22.76    0.47
  -3  -3  -2   22.62    0.45
  -3   3  -3   12.91    0.34
   3   3   3   12.50    0.29
  -3  -3  -3   12.94    0.32
  -3   3  -4   43.85    0.84
  -3  -3  -4   44.48    0.80
  -3   3  -5    1.36    0.16
  -3  -3  -5    1.43    0.13
  -3   3  -6    1.55    0.16
  -3   3  -7   -0.02    0.06
   3   4  -8    0.57    0.11
   3   4  -7    7.35    0.29
  -3   4   6    1.54    0.12
   3   4  -6    1.34    0.15
   3   4  -5    1.11    0.10
   3   4  -5    1.30    0.12
  -3   4   5    1.25    0.12
  -3   4   4   30.99    0.59
   3   4  -4   30.62    0.57
   3   4  -3   10.54    0.26
  -3   4   3   10.21    0.27
  -3   4   2    1.50    0.06
   3   4  -2    1.63    0.10
  -3   4   2    1.56    0.09
  -3   4   1   61.45    0.96
  -3   4   1   61.97    0.93
   3   4  -1   62.21    0.99
  -3   4   0    4.37    0.14
  -3   4   0    4.15    0.14
   3   4   0    4.49    0.16
   3   4   1    8.01    0.23
  -3   4  -1    8.72    0.24
  -3   4  -1    8.33    0.19
  -3  -4  -1    8.54    0.23
  -3   4  -2    7.34    0.16
   3   4   2    7.16    0.22
  -3   4  -2    7.70    0.24
  -3  -4  -2    7.18    0.22
   3   4   3    6.37    0.21
  -3   4  -3    6.48    0.24
  -3  -4  -3    6.40    0.21
  -3   4  -4    0.88    0.11
  -3  -4  -4    1.15    0.11
  -3   4  -5    1.92    0.16
  -3  -4  -5    2.14    0.22
  -3   4  -6    0.15    0.08
  -3   4  -7    0.02    0.05
   3   5  -8    0.45    0.11
   3   5  -7    0.18    0.08
  -3   5   7    0.22    0.07
  -3   5   6   19.07    0.46
   3   5  -6   19.29    0.50
   3   5  -5    3.43    0.15
  -3   5   5    3.09    0.17
   3   5  -5    3.54    0.19
  -3   5   4   49.37    0.87
   3   5  -4   49.01    0.83
  -3   5   3    0.10    0.04
   3   5  -3    0.03    0.04
   3   5  -2   12.45    0.31
  -3   5   2   12.11    0.30
  -3   5   2   11.92    0.23
   3   5  -1    4.36    0.17
  -3   5   1    4.36    0.14
  -3   5   1    4.34    0.16
  -3   5   0   34.09    0.60
   3   5   0   34.86    0.64
  -3   5   0   34.31    0.59
  -3   5  -1   18.91    0.37
   3   5   1   20.23    0.43
  -3   5  -1   19.57    0.42
  -3   5  -2    1.95    0.13
  -3   5  -2    1.86    0.09
   3   5   2    1.88    0.12
  -3  -5  -2    2.07    0.12
  -3   5  -3    1.28    0.13
   3   5   3    1.17    0.11
  -3  -5  -3    1.23    0.10
  -3   5  -4    1.42    0.16
  -3  -5  -4    1.22    0.12
  -3   5  -5    0.02    0.05
  -3   5  -6    0.71    0.13
  -3   5  -7    1.16    0.17
   3   6  -8    0.24    0.09
   3   6  -7    0.24    0.09
  -3   6   7    0.18    0.07
   3   6  -6    4.96    0.25
  -3   6   6    4.52    0.22
   3   6  -5  147.14    2.29
  -3   6   5  148.08    2.26
   3   6  -5  149.52    2.20
  -3   6   4   13.50    0.37
   3   6  -4   14.12    0.35
  -3   6   3    3.48    0.17
   3   6  -3    3.34    0.15
  -3   6   2    2.53    0.09
  -3   6   2    2.70    0.14
  -3   6   1   33.54    0.62
   3   6  -1   33.73    0.64
  -3   6   1   35.01    0.59
   3   6   0   20.18    0.45
  -3   6   0   20.44    0.41
  -3   6   0   20.34    0.42
  -3   6  -1    2.21    0.13
  -3   6  -1    2.18    0.11
   3   6   1    2.28    0.13
   3   6   2    7.30    0.25
  -3   6  -2    7.16    0.25
  -3   6  -3    9.71    0.32
   3   6   3    9.82    0.30
  -3  -6  -3    9.76    0.29
  -3   6  -4    4.95    0.24
  -3   6  -5    0.31    0.09
  -3   6  -6    1.07    0.15
   3   7  -8    1.83    0.21
  -3   7   7    1.21    0.15
   3   7  -7    0.91    0.15
   3   7  -6    0.12    0.07
  -3   7   6    0.04    0.06
   3   7  -5    0.07    0.07
   3   7  -5    0.09    0.05
  -3   7   5    0.08    0.05
   3   7  -4    4.75    0.20
  -3   7   4    4.56    0.21
  -3   7   3    3.36    0.17
   3   7  -3    3.92    0.18
  -3   7   2   16.80    0.41
   3   7  -2   17.20    0.41
  -3   7   1    1.99    0.12
   3   7  -1    1.99    0.13
  -3   7   1    2.32    0.11
  -3   7   0    0.28    0.05
  -3   7   0    0.21    0.05
   3   7   0    0.23    0.07
   3   7   1    5.82    0.23
  -3   7  -1    5.83    0.19
  -3   7  -1    5.82    0.22
  -3   7  -2    8.29    0.28
   3   7   2    8.23    0.28
   3   7   3    1.20    0.13
  -3   7  -3    1.25    0.14
   3   7   4    3.77    0.20
  -3   7  -4    3.33    0.21
  -3   7  -5    0.07    0.06
  -3   7  -6    0.42    0.10
   3   8  -8    0.70    0.13
  -3   8   7    0.65    0.12
   3   8  -7    0.54    0.13
   3   8  -6    9.06    0.36
  -3   8   6    9.12    0.34
   3   8  -5    0.41    0.10
  -3   8   5    0.24    0.08
  -3   8   4   18.21    0.47
   3   8  -4   18.11    0.44
  -3   8   3    6.95    0.27
   3   8  -3    6.99    0.25
  -3   8   2   19.10    0.46
   3   8  -2   20.06    0.47
   3   8  -1    6.22    0.24
  -3   8   1    6.01    0.20
  -3   8   1    6.27    0.23
   3   8   0    2.03    0.14
  -3   8   0    2.06    0.12
  -3   8   0    2.30    0.13
   3   8   1    0.54    0.10
  -3   8  -1    0.52    0.08
  -3   8  -1    0.54    0.09
  -3   8  -2    2.63    0.17
   3   8   2    2.44    0.16
  -3   8  -3    1.87    0.16
   3   8   3    2.19    0.16
  -3   8  -4    0.19    0.08
   3   8   4    0.30    0.08
  -3   8  -5    1.37    0.18
  -3   9   7    0.52    0.12
   3   9  -7    0.42    0.12
  -3   9   6    2.19    0.21
   3   9  -6    1.72    0.20
  -3   9   5    0.12    0.07
   3   9  -5    0.07    0.06
  -3   9   4    6.65    0.28
   3   9  -4    6.36    0.25
  -3   9   3   11.62    0.37
   3   9  -3   11.77    0.35
   3   9  -2    2.18    0.15
  -3   9   2    2.33    0.16
  -3   9   1    2.83    0.17
   3   9  -1    2.99    0.18
  -3   9   0    3.45    0.17
  -3   9   0    3.80    0.18
   3   9   0    3.69    0.20
  -3   9  -1   10.05    0.32
  -3   9  -1   10.25    0.30
   3   9   1   10.07    0.34
   3   9   2    0.06    0.06
  -3   9  -2    0.05    0.05
  -3   9  -3    0.32    0.09
   3   9   3    0.39    0.10
  -3   9  -4    4.77    0.26
   3   9   4    4.55    0.24
  -3   9  -5    0.13    0.09
  -3  10   7    0.68    0.13
   3  10  -7    0.91    0.15
  -3  10   6    1.59    0.19
   3  10  -6    0.88    0.15
   3  10  -5    0.31    0.11
  -3  10   5    0.32    0.09
  -3  10   4    0.46    0.10
   3  10  -4    0.52    0.10
  -3  10   3    1.65    0.17
   3  10  -3    1.40    0.15
   3  10  -2    0.92    0.13
  -3  10   2    1.18    0.15
   3  10  -1    5.79    0.26
  -3  10   1    5.24    0.24
   3  10   0    0.07    0.06
  -3  10   0   -0.01    0.04
  -3  10   0    0.00    0.04
  -3  10  -1    3.00    0.16
  -3  10  -1    2.80    0.18
   3  10   1    2.92    0.19
  -3  10  -2    0.02    0.05
   3  10   2    0.02    0.06
   3  10   3    2.50    0.23
  -3  10  -3    2.26    0.18
   3  10   4    0.76    0.13
  -3  10  -4    0.50    0.11
   3  11  -6    0.81    0.15
  -3  11   6    1.12    0.18
   3  11  -5    0.24    0.10
  -3  11   5    0.15    0.08
   3  11  -4    0.68    0.13
  -3  11   4    0.62    0.12
   3  11  -4    0.68    0.11
  -3  11   3    7.56    0.32
   3  11  -3    7.25    0.30
   3  11  -2    0.02    0.05
  -3  11   2    0.05    0.06
  -3  11   1    1.13    0.15
   3  11  -1    1.02    0.14
   3  11   0    0.23    0.08
  -3  11   0    0.36    0.09
  -3  11  -1    1.34    0.15
   3  11   1    1.65    0.18
  -3  11  -2    0.34    0.09
   3  11   2    0.36    0.11
   3  11   3    1.27    0.17
  -3  11  -3    1.17    0.16
   3  11   4    0.41    0.11
  -3  11  -4    0.15    0.09
   3  12  -5    0.31    0.12
  -3  12   5    0.22    0.10
  -3  12   4    0.97    0.15
   3  12  -4    1.19    0.18
   3  12  -3    1.04    0.15
  -3  12   3    1.07    0.16
   3  12  -2    0.11    0.08
  -3  12   2    0.02    0.06
   3  12  -1    3.79    0.23
  -3  12   1    3.37    0.22
   3  12   0    0.77    0.13
  -3  12   0    0.67    0.12
   3  12   1    0.08    0.07
  -3  12  -1   -0.03    0.06
  -3  12  -2    2.93    0.21
   3  12   2    2.74    0.22
   3  12   3    0.01    0.08
  -3  12  -3    0.10    0.08
  -3  13   4    0.64    0.13
   3  13  -4    0.47    0.13
   3  13  -3    2.32    0.21
  -3  13   3    2.12    0.22
   3  13  -3    2.16    0.23
   3  13  -2    0.06    0.06
  -3  13   2    0.02    0.07
   3  13  -1    0.16    0.08
  -3  13   1    0.19    0.08
  -3  13   0    0.69    0.12
   3  13   0    0.55    0.12
   3  13   1    0.93    0.16
   3  13   2    1.79    0.21
  -3  13  -2    1.88    0.21
   3  14  -3    0.08    0.06
  -3  14   2    0.03    0.06
   3  14  -2    0.00    0.05
  -3  14   1    2.18    0.22
   3  14  -1    2.09    0.22
  -3  14   0    0.89    0.14
   3  14   0    0.83    0.18
  -4   0   6   14.06    0.35
  -4   0   5   -0.01    0.03
  -4   0   4    1.17    0.09
  -4   0   3    0.00    0.02
  -4   0   2   11.08    0.27
  -4   0   2   11.46    0.25
  -4   0   1   -0.02    0.02
  -4   0   1    0.00    0.02
  -4   0   0  379.48    5.18
  -4   0   0  368.72    5.23
  -4   0  -1   -0.02    0.02
  -4   0  -2    0.96    0.10
   4   0   2    0.94    0.07
  -4   0  -3    0.09    0.05
  -4   0  -4    0.28    0.07
  -4   0  -5    0.08    0.06
  -4   0  -6    4.93    0.26
   4   1  -6    5.83    0.20
  -4   1   6    5.56    0.21
  -4  -1   6    5.90    0.21
  -4   1   5    0.98    0.10
  -4  -1   5    0.70    0.08
  -4   1   4   32.22    0.59
  -4  -1   4   32.92    0.59
  -4   1   3   18.41    0.39
  -4  -1   3   19.13    0.39
  -4   1   2   11.94    0.28
  -4   1   2   11.84    0.25
  -4  -1   2   12.01    0.28
  -4   1   1   31.49    0.55
  -4   1   1   32.22    0.55
  -4  -1   1   31.86    0.56
  -4  -1   1   32.42    0.56
  -4   1   0    0.85    0.08
  -4   1   0    0.94    0.07
  -4  -1   0    0.64    0.07
   4   1   1   17.31    0.36
  -4   1  -1   18.19    0.34
  -4   1  -1   17.74    0.39
  -4  -1  -1   17.46    0.38
  -4   1  -2    1.90    0.12
   4   1   2    2.05    0.10
  -4  -1  -2    1.88    0.12
  -4   1  -3   22.82    0.52
  -4  -1  -3   23.53    0.51
  -4   1  -4    3.74    0.20
  -4  -1  -4    3.65    0.19
  -4   1  -5    1.03    0.14
  -4  -1  -5    1.09    0.14
  -4   1  -6    1.67    0.18
  -4  -1  -6    1.92    0.19
  -4   2   7    0.08    0.05
  -4   2   6    1.56    0.14
   4   2  -6    1.52    0.11
  -4  -2   6    1.64    0.11
  -4   2   5    0.95    0.10
  -4  -2   5    0.96    0.10
  -4   2   4    0.84    0.09
  -4  -2   4    1.06    0.10
  -4   2   3   51.97    0.86
  -4  -2   3   52.74    0.86
  -4   2   2   37.38    0.60
  -4   2   2   38.09    0.64
  -4  -2   2   36.95    0.65
  -4   2   1   21.21    0.40
  -4   2   1   20.78    0.39
  -4  -2   1   21.16    0.42
   4   2   0    3.32    0.14
  -4   2   0    3.17    0.13
  -4   2   0    3.21    0.12
  -4  -2   0    3.30    0.14
  -4   2  -1    3.57    0.12
   4   2   1    3.55    0.14
  -4   2  -1    3.74    0.16
  -4  -2  -1    3.88    0.16
   4   2   2   61.69    0.98
  -4   2  -2   59.00    0.99
  -4   2  -2   62.56    1.04
  -4  -2  -2   63.03    1.03
  -4   2  -3    8.76    0.29
  -4  -2  -3    8.38    0.27
  -4   2  -4    5.03    0.23
  -4  -2  -4    5.38    0.23
  -4   2  -5    1.54    0.17
  -4  -2  -5    0.96    0.13
  -4   2  -6    0.27    0.09
  -4  -2  -6    0.10    0.07
   4   3  -7    0.47    0.09
  -4   3   7    0.48    0.09
   4   3  -6   29.17    0.61
  -4   3   6   29.21    0.61
  -4  -3   6   30.30    0.58
  -4   3   5    2.28    0.14
  -4  -3   5    2.70    0.14
  -4   3   4    1.29    0.10
  -4  -3   4    1.33    0.10
  -4   3   3   18.79    0.32
  -4   3   3   18.63    0.40
  -4  -3   3   19.05    0.40
  -4   3   2   46.71    0.78
   4   3  -2   46.93    0.80
  -4   3   2   46.42    0.72
   4   3  -1   33.44    0.61
  -4   3   1   33.60    0.57
  -4   3   1   33.15    0.58
  -4   3   0    9.48    0.25
  -4   3   0    9.86    0.23
   4   3   0   10.30    0.27
  -4  -3   0    9.62    0.26
   4   3   1    2.72    0.13
  -4   3  -1    2.73    0.11
  -4   3  -1    2.97    0.14
  -4  -3  -1    2.86    0.14
   4   3   2    4.62    0.17
  -4   3  -2    4.51    0.19
  -4  -3  -2    4.52    0.18
  -4  -3  -3   40.58    0.75
  -4   3  -4    0.42    0.09
  -4  -3  -4    0.48    0.09
  -4   3  -5    0.27    0.08
  -4  -3  -5    0.44    0.09
  -4   3  -6    0.18    0.08
   4   4  -7   10.49    0.35
  -4   4   7   10.64    0.34
   4   4  -6   51.12    0.90
  -4   4   6   50.61    0.93
   4   4  -6   51.99    0.95
  -4   4   5    3.04    0.16
   4   4  -5    3.14    0.16
   4   4  -4    9.14    0.27
  -4   4   4    8.80    0.27
  -4   4   3   12.82    0.32
  -4   4   3   12.39    0.23
   4   4  -3   12.54    0.32
  -4   4   2   44.80    0.70
   4   4  -2   45.86    0.79
  -4   4   2   45.02    0.77
   4   4  -1    8.16    0.24
  -4   4   1    7.92    0.21
  -4   4   1    7.94    0.22
  -4   4   0    9.03    0.24
   4   4   0    8.59    0.25
  -4   4   0    8.41    0.22
  -4  -4   0    8.61    0.25
  -4   4  -1    0.16    0.04
   4   4   1    0.15    0.05
  -4   4  -1    0.10    0.04
  -4  -4  -1    0.11    0.04
  -4   4  -2   35.57    0.69
   4   4   2   34.15    0.66
  -4  -4  -2   35.95    0.67
   4   4   3    3.62    0.16
  -4   4  -3    3.32    0.19
  -4  -4  -3    3.12    0.17
  -4   4  -4    0.53    0.10
  -4  -4  -4    0.53    0.09
  -4   4  -5    0.30    0.09
  -4  -4  -5    0.36    0.08
  -4   4  -6    5.92    0.30
   4   5  -8    0.34    0.09
   4   5  -7    6.35    0.28
  -4   5   7    6.09    0.26
   4   5  -6    0.62    0.11
   4   5  -6    0.46    0.09
  -4   5   6    0.49    0.09
  -4   5   5    0.20    0.07
   4   5  -5    0.20    0.06
  -4   5   4    5.63    0.21
   4   5  -4    5.50    0.21
   4   5  -3    0.46    0.08
  -4   5   3    0.33    0.06
   4   5  -2    0.40    0.07
  -4   5   2    0.26    0.04
  -4   5   2    0.32    0.06
   4   5  -1    0.76    0.10
  -4   5   1    0.64    0.07
  -4   5   1    0.78    0.08
  -4   5   0   22.68    0.46
   4   5   0   23.00    0.49
  -4   5   0   23.09    0.45
  -4   5  -1    6.26    0.22
  -4   5  -1    6.79    0.19
   4   5   1    6.43    0.23
  -4  -5  -1    6.49    0.23
   4   5   2   29.10    0.58
  -4   5  -2   27.70    0.59
  -4  -5  -2   27.43    0.58
  -4   5  -3    0.63    0.10
   4   5   3    0.71    0.09
  -4  -5  -3    0.71    0.10
  -4   5  -4    5.16    0.25
  -4  -5  -4    5.30    0.23
  -4   5  -5    0.73    0.13
  -4   5  -6    0.15    0.07
   4   6  -8   -0.01    0.06
   4   6  -7    3.89    0.23
  -4   6   7    4.07    0.22
  -4   6   6    0.30    0.08
   4   6  -6    0.23    0.08
  -4   6   5   19.27    0.48
   4   6  -5   19.01    0.45
   4   6  -4   10.07    0.30
  -4   6   4    9.80    0.31
  -4   6   3    1.53    0.12
   4   6  -3    1.46    0.12
  -4   6   2    0.90    0.10
  -4   6   2    0.83    0.06
   4   6  -2    0.90    0.11
  -4   6   1    0.97    0.10
   4   6  -1    1.07    0.11
  -4   6   1    0.96    0.08
  -4   6   0    1.74    0.11
  -4   6   0    1.55    0.10
   4   6   0    1.58    0.12
  -4   6  -1    1.37    0.09
  -4   6  -1    1.33    0.13
   4   6   1    1.56    0.15
  -4   6  -2    1.60    0.13
   4   6   2    1.63    0.13
   4   6   3   13.02    0.36
  -4   6  -3   12.59    0.39
  -4  -6  -3   12.08    0.35
  -4   6  -4    0.57    0.11
  -4  -6  -4    0.50    0.09
  -4   6  -5    0.09    0.08
  -4   6  -6    0.36    0.11
   4   7  -8    1.90    0.21
   4   7  -7    9.01    0.37
  -4   7   7    8.78    0.34
  -4   7   6    0.32    0.08
   4   7  -6    0.35    0.10
  -4   7   5   12.57    0.38
   4   7  -5   13.10    0.37
  -4   7   4    0.13    0.06
   4   7  -4    0.22    0.07
  -4   7   3    0.14    0.06
   4   7  -3    0.10    0.05
  -4   7   2    3.34    0.17
   4   7  -2    3.60    0.18
  -4   7   1   10.61    0.27
  -4   7   1   10.52    0.30
   4   7  -1   10.95    0.33
  -4   7   0    0.50    0.08
   4   7   0    0.42    0.08
  -4   7   0    0.57    0.08
  -4   7  -1    0.81    0.08
  -4   7  -1    0.86    0.11
   4   7   1    0.73    0.11
   4   7   2    3.55    0.19
  -4   7  -2    3.60    0.19
   4   7   3    2.69    0.17
  -4   7  -3    2.86    0.19
  -4   7  -4    0.22    0.08
  -4   7  -5    5.88    0.31
   4   8  -8    3.17    0.24
   4   8  -7    8.84    0.38
  -4   8   7    8.73    0.35
  -4   8   6    6.75    0.29
   4   8  -6    6.41    0.31
   4   8  -5    0.17    0.06
  -4   8   5    0.30    0.08
  -4   8   4    0.42    0.10
   4   8  -4    0.37    0.09
   4   8  -3   10.14    0.32
  -4   8   3    9.83    0.33
   4   8  -2    2.53    0.17
  -4   8   2    2.64    0.16
  -4   8   1    0.01    0.04
  -4   8   1    0.04    0.03
   4   8  -1    0.06    0.05
   4   8   0    0.44    0.09
  -4   8   0    0.44    0.08
  -4   8   0    0.41    0.07
  -4   8  -1   13.56    0.38
   4   8   1   14.03    0.41
  -4   8  -1   14.61    0.42
  -4   8  -2    0.27    0.08
   4   8   2    0.29    0.08
  -4   8  -3    0.00    0.05
   4   8   3    0.10    0.06
  -4   8  -4   12.19    0.42
  -4   8  -5    0.21    0.10
   4   9  -7    1.88    0.22
  -4   9   7    1.72    0.19
  -4   9   6    0.96    0.15
   4   9  -6    1.23    0.17
   4   9  -5    0.27    0.07
  -4   9   5    0.25    0.08
   4   9  -4    7.01    0.28
  -4   9   4    6.85    0.29
   4   9  -3    2.09    0.16
  -4   9   3    1.66    0.16
   4   9  -2    0.09    0.06
  -4   9   2   -0.01    0.05
   4   9  -1    5.18    0.24
  -4   9   1    5.41    0.23
   4   9   0    1.95    0.15
  -4   9   0    1.86    0.13
  -4   9   0    2.20    0.14
   4   9   1    2.56    0.18
  -4   9  -1    2.46    0.17
   4   9   2    0.27    0.08
  -4   9  -2    0.24    0.08
  -4   9  -3   19.45    0.54
   4   9   3   19.42    0.53
  -4   9  -4   12.95    0.45
   4  10  -7    0.29    0.11
  -4  10   7    0.25    0.10
   4  10  -6    1.66    0.21
  -4  10   6    1.93    0.21
  -4  10   5    0.08    0.07
  -4  10   4    2.72    0.20
   4  10  -4    2.88    0.19
   4  10  -3    5.56    0.26
  -4  10   3    5.27    0.26
   4  10  -2    1.53    0.16
  -4  10   2    1.20    0.14
   4  10  -1    0.64    0.12
  -4  10   1    0.93    0.12
   4  10   0    4.48    0.24
  -4  10   0    4.27    0.22
  -4  10   0    4.48    0.21
  -4  10  -1   -0.02    0.04
   4  10   1    0.06    0.06
  -4  10  -2    3.63    0.22
   4  10   2    3.48    0.22
   4  10   3    4.12    0.25
  -4  10  -3    4.64    0.26
  -4  10  -4    0.20    0.10
   4  11  -6    0.18    0.10
  -4  11   6    0.32    0.12
   4  11  -5    1.40    0.18
  -4  11   5    1.60    0.19
   4  11  -4    0.05    0.06
  -4  11   4   -0.06    0.06
   4  11  -3    0.42    0.10
  -4  11   3    0.28    0.10
  -4  11   2    0.56    0.11
   4  11  -2    0.57    0.11
   4  11  -1    6.74    0.30
  -4  11   1    7.03    0.29
   4  11   0    0.96    0.14
  -4  11   0    1.13    0.15
  -4  11  -1    2.41    0.18
   4  11   1    2.60    0.20
   4  11   2    0.05    0.07
  -4  11  -2    0.02    0.06
  -4  11  -3    0.41    0.11
   4  11   3    0.30    0.09
  -4  12   5    1.43    0.19
   4  12  -5    1.39    0.19
  -4  12   4    0.35    0.11
   4  12  -4    0.38    0.09
   4  12  -3    1.41    0.17
  -4  12   3    1.04    0.15
  -4  12   2    0.38    0.10
   4  12  -2    0.29    0.10
  -4  12   1    0.29    0.09
   4  12  -1    0.12    0.08
  -4  12   0    3.45    0.21
   4  12   0    2.93    0.22
   4  12   1    3.32    0.23
   4  12   2    0.29    0.10
  -4  12  -2    0.33    0.10
   4  13  -4    0.05    0.08
   4  13  -4    0.15    0.09
   4  13  -3    1.43    0.19
  -4  13   3    1.07    0.17
   4  13  -2    0.40    0.11
  -4  13   2    0.33    0.10
   4  13  -1    0.43    0.11
  -4  13   1    0.33    0.10
   4  13   0   -0.01    0.07
   4  13   1    0.04    0.06
  -5   0   7   -0.03    0.04
  -5   0   6    1.31    0.13
  -5   0   5    0.03    0.04
  -5   0   4   32.18    0.61
  -5   0   3   -0.03    0.03
  -5   0   2    0.10    0.04
  -5   0   2    0.18    0.04
  -5   0   1   -0.01    0.02
  -5   0   1   -0.01    0.02
  -5   0   0   53.73    0.91
  -5   0   0   54.33    0.88
  -5   0  -1    0.04    0.04
   5   0   1   -0.02    0.03
  -5   0  -2    9.46    0.30
  -5   0  -3   -0.03    0.04
  -5   0  -4    5.73    0.26
  -5   0  -5   -0.01    0.06
  -5   0  -6    0.50    0.11
  -5   1   7    4.87    0.22
  -5  -1   7    4.86    0.21
  -5   1   6    0.10    0.06
  -5  -1   6    0.08    0.05
  -5   1   5   23.25    0.51
  -5  -1   5   24.27    0.51
  -5   1   4   19.77    0.44
  -5  -1   4   19.78    0.44
  -5   1   3    7.39    0.23
  -5   1   2   55.40    0.93
  -5   1   2   56.45    0.90
  -5  -1   2   56.55    0.93
  -5  -1   2   57.13    0.94
  -5   1   1    7.21    0.21
  -5   1   1    7.66    0.22
  -5  -1   1    7.58    0.22
  -5  -1   1    7.21    0.22
  -5   1   0    1.96    0.12
  -5   1   0    2.15    0.11
  -5  -1   0    2.11    0.12
  -5   1  -1   26.41    0.48
   5   1   1   25.41    0.50
  -5   1  -1   25.80    0.54
  -5  -1  -1   25.04    0.53
  -5   1  -2    3.47    0.18
  -5  -1  -2    3.32    0.18
  -5   1  -3    0.30    0.08
  -5  -1  -3    0.31    0.08
  -5   1  -4    0.91    0.13
  -5  -1  -4    0.71    0.12
  -5   1  -5    0.02    0.07
  -5  -1  -5   -0.07    0.05
  -5   1  -6    2.49    0.20
  -5  -1  -6    2.52    0.21
  -5   2   7    3.28    0.19
  -5   2   6   -0.01    0.05
  -5  -2   6    0.01    0.04
  -5   2   5    0.00    0.03
  -5  -2   5    0.08    0.04
  -5   2   4   20.26    0.45
  -5  -2   4   21.02    0.45
  -5   2   3    0.23    0.04
  -5   2   3    0.21    0.05
  -5  -2   3    0.21    0.05
  -5   2   2   61.53    0.96
  -5   2   2   61.49    1.00
  -5  -2   2   60.65    1.01
  -5   2   1    9.01    0.24
  -5   2   1    8.76    0.24
  -5   2   0   14.19    0.34
   5   2   0   13.75    0.34
  -5   2   0   14.10    0.32
  -5  -2   0   13.57    0.34
  -5   2  -1    3.00    0.16
   5   2   1    3.11    0.15
  -5   2  -1    3.07    0.13
  -5  -2  -1    3.28    0.16
   5   2   2    0.62    0.08
  -5   2  -2    0.48    0.09
  -5  -2  -2    0.71    0.10
  -5   2  -3    0.43    0.09
  -5  -2  -3    0.36    0.08
  -5   2  -4   14.61    0.44
  -5  -2  -4   14.61    0.42
  -5   2  -5   -0.03    0.06
  -5  -2  -5   -0.07    0.05
  -5   2  -6   -0.01    0.06
  -5  -2  -6    0.18    0.08
   5   3  -7    0.27    0.07
  -5   3   7    0.24    0.08
  -5   3   6    2.03    0.15
  -5  -3   6    2.02    0.14
  -5   3   5    1.47    0.12
  -5  -3   5    1.76    0.12
  -5   3   4    2.28    0.13
  -5  -3   4    2.00    0.13
  -5   3   3    1.05    0.07
  -5   3   3    1.04    0.10
  -5  -3   3    0.94    0.10
  -5   3   2    0.20    0.05
  -5   3   2    0.22    0.04
   5   3  -2    0.28    0.06
  -5   3   1   16.46    0.36
  -5   3   1   16.96    0.37
   5   3  -1   17.36    0.40
  -5  -3   1   17.07    0.40
  -5   3   0    3.78    0.16
  -5   3   0    4.02    0.15
   5   3   0    3.99    0.17
  -5  -3   0    3.71    0.17
  -5   3  -1   10.07    0.30
   5   3   1    9.92    0.29
  -5   3  -1   10.18    0.25
  -5  -3  -1   10.19    0.30
   5   3   2   11.58    0.31
  -5   3  -2   11.52    0.35
  -5  -3  -2   11.75    0.33
  -5   3  -3    0.99    0.12
  -5  -3  -3    0.99    0.12
  -5   3  -4    0.73    0.12
  -5  -3  -4    0.54    0.10
  -5   3  -5    0.23    0.09
  -5  -3  -5    0.17    0.07
  -5   3  -6    0.08    0.07
  -5   4   7    8.20    0.30
   5   4  -7    7.81    0.30
   5   4  -6    4.64    0.21
  -5   4   6    4.75    0.22
  -5   4   5    1.74    0.16
   5   4  -5    1.56    0.12
  -5   4   4    2.91    0.16
   5   4  -4    3.14    0.17
  -5   4   3    5.59    0.17
  -5   4   3    5.68    0.21
   5   4  -3    6.05    0.22
   5   4  -2    0.18    0.05
  -5   4   2    0.24    0.06
  -5   4   2    0.20    0.04
  -5   4   1    2.61    0.13
  -5   4   1    2.44    0.12
   5   4  -1    2.40    0.14
  -5   4   0   16.92    0.37
  -5   4   0   17.24    0.40
   5   4   0   16.98    0.41
  -5  -4   0   18.14    0.43
   5   4   1    5.71    0.22
  -5   4  -1    5.28    0.17
  -5   4  -1    5.24    0.22
  -5  -4  -1    5.45    0.22
  -5   4  -2   15.80    0.42
   5   4   2   15.53    0.39
  -5  -4  -2   14.31    0.39
  -5   4  -3    1.54    0.16
  -5  -4  -3    1.63    0.15
  -5   4  -4    0.15    0.08
  -5  -4  -4    0.24    0.08
  -5   4  -5    0.28    0.10
  -5  -4  -5    0.32    0.09
  -5   5   8    0.13    0.07
   5   5  -8    0.27    0.09
   5   5  -7   10.60    0.37
  -5   5   7   10.53    0.36
   5   5  -6    2.44    0.16
  -5   5   6    2.54    0.17
  -5   5   5    1.69    0.16
   5   5  -5    2.03    0.14
  -5   5   4    4.16    0.19
   5   5  -4    4.61    0.20
   5   5  -3   19.25    0.46
  -5   5   3   20.03    0.46
  -5   5   2    1.61    0.11
  -5   5   2    1.74    0.09
   5   5  -2    1.62    0.12
  -5   5   1    0.58    0.07
   5   5  -1    0.73    0.10
  -5   5   1    0.53    0.08
  -5   5   0    0.55    0.08
  -5   5   0    0.58    0.08
   5   5   0    0.48    0.08
  -5   5  -1   62.01    1.08
   5   5   1   61.30    1.08
  -5   5  -1   63.80    1.08
  -5  -5  -1   62.96    1.09
  -5   5  -2    4.78    0.22
   5   5   2    4.82    0.21
  -5  -5  -2    4.81    0.22
  -5   5  -3    5.97    0.26
  -5  -5  -3    5.74    0.24
  -5   5  -4    0.85    0.13
  -5  -5  -4    1.15    0.14
  -5   5  -5    2.23    0.23
  -5   6   8    0.24    0.09
   5   6  -8    0.18    0.08
   5   6  -7    1.31    0.16
  -5   6   7    1.33    0.16
  -5   6   6    0.90    0.13
   5   6  -6    0.86    0.12
   5   6  -5    4.12    0.20
  -5   6   5    3.92    0.21
   5   6  -4    7.54    0.27
  -5   6   4    7.66    0.27
   5   6  -3    0.28    0.07
  -5   6   3    0.39    0.08
  -5   6   2    0.29    0.06
  -5   6   2    0.32    0.06
   5   6  -2    0.20    0.06
  -5   6   1    7.04    0.22
   5   6  -1    6.83    0.26
  -5   6   1    7.09    0.23
  -5   6   0   21.43    0.46
   5   6   0   22.33    0.52
  -5   6   0   21.70    0.48
  -5   6  -1    0.34    0.08
   5   6   1    0.21    0.08
  -5   6  -2    5.36    0.24
   5   6   2    5.30    0.23
  -5  -6  -2    4.52    0.22
  -5   6  -3    2.26    0.18
  -5  -6  -3    1.69    0.16
  -5   6  -4    1.01    0.15
  -5  -6  -4    1.02    0.13
  -5   6  -5    2.03    0.22
  -5   7   8    1.55    0.19
   5   7  -8    2.09    0.22
  -5   7   7    1.63    0.19
   5   7  -7    1.29    0.17
  -5   7   6    4.98    0.25
   5   7  -6    4.94    0.23
  -5   7   5    0.20    0.07
   5   7  -5    0.36    0.09
   5   7  -4    0.12    0.06
  -5   7   4    0.17    0.07
   5   7  -3    2.49    0.16
  -5   7   3    2.53    0.16
   5   7  -2    6.29    0.25
  -5   7   2    6.04    0.23
  -5   7   1    7.34    0.25
  -5   7   1    7.64    0.24
   5   7  -1    7.10    0.28
   5   7   0    9.38    0.33
  -5   7   0    9.75    0.28
  -5   7   0    9.75    0.30
   5   7   1   35.53    0.75
  -5   7  -1   36.12    0.73
  -5   7  -2   51.62    0.97
   5   7   2   48.39    0.95
  -5   7  -3    0.34    0.09
  -5   7  -4    0.85    0.14
  -5   8   8    0.04    0.08
   5   8  -8    0.25    0.10
   5   8  -7    2.24    0.24
  -5   8   7    2.54    0.23
  -5   8   6    0.99    0.15
   5   8  -5    0.79    0.12
  -5   8   5    1.06    0.14
  -5   8   4    0.99    0.13
   5   8  -4    1.13    0.14
   5   8  -3    0.34    0.08
  -5   8   3    0.32    0.08
   5   8  -2    2.69    0.18
  -5   8   2    2.80    0.17
  -5   8   1    0.86    0.11
  -5   8   1    0.61    0.13
   5   8  -1    0.74    0.11
  -5   8   0    6.39    0.23
  -5   8   0    6.64    0.25
   5   8   0    6.09    0.27
   5   8   1    1.58    0.16
  -5   8  -1    1.90    0.15
  -5   8  -2    6.50    0.29
   5   8   2    6.13    0.27
  -5   8  -3    0.08    0.08
   5   8   3    0.16    0.08
  -5   8  -4    0.23    0.10
   5   9  -7    1.17    0.17
  -5   9   7    1.01    0.15
  -5   9   6   -0.01    0.05
  -5   9   5    0.14    0.07
   5   9  -5    0.21    0.08
   5   9  -4    0.39    0.09
  -5   9   4    0.32    0.09
  -5   9   3    2.84    0.19
   5   9  -3    2.66    0.19
  -5   9   2    2.40    0.17
   5   9  -2    2.25    0.21
   5   9  -1    0.50    0.10
  -5   9   1    0.66    0.10
   5   9   0    2.15    0.20
  -5   9   0    2.10    0.15
  -5   9   0    1.93    0.14
  -5   9  -1    2.25    0.17
   5   9   1    1.95    0.19
  -5   9  -2    0.11    0.07
   5   9   2    0.20    0.08
   5   9   3    0.51    0.11
  -5   9  -3    0.31    0.10
  -5   9  -4    0.62    0.14
  -5  10   7    0.24    0.11
   5  10  -6    0.10    0.07
  -5  10   6    0.03    0.06
   5  10  -5    0.89    0.13
  -5  10   5    0.81    0.14
   5  10  -4    0.55    0.11
  -5  10   4    0.66    0.12
   5  10  -3    0.29    0.09
  -5  10   3    0.18    0.07
  -5  10   2    2.31    0.21
   5  10  -2    2.14    0.21
   5  10  -1   11.74    0.41
  -5  10   1   13.30    0.39
   5  10   0    0.10    0.07
  -5  10   0    0.15    0.07
  -5  10  -1    1.78    0.18
   5  10   1    1.70    0.19
  -5  10  -2    0.11    0.06
   5  10   2   -0.01    0.05
  -5  10  -3    4.60    0.28
   5  10   3    3.91    0.25
   5  11  -6    1.12    0.21
  -5  11   6    0.75    0.16
  -5  11   5    1.11    0.16
   5  11  -5    1.22    0.16
  -5  11   4    1.66    0.19
   5  11  -4    1.70    0.18
   5  11  -3    1.71    0.19
  -5  11   3    1.92    0.20
   5  11  -2    0.07    0.07
  -5  11   2   -0.04    0.05
   5  11  -1    0.81    0.14
  -5  11   1    0.64    0.11
   5  11   0    1.22    0.17
   5  11   1    2.15    0.22
  -5  11  -1    2.55    0.19
   5  11   2    0.32    0.10
  -5  11  -2    0.31    0.10
   5  12  -4    0.21    0.08
  -5  12   4    0.23    0.09
  -5  12   3    0.28    0.09
   5  12  -3    0.45    0.11
  -5  12   2    0.54    0.12
   5  12  -2    0.59    0.13
  -5  12   1    2.84    0.20
   5  12  -1    3.36    0.23
   5  12   0    0.07    0.07
   5  12   1    0.10    0.08
   5  13  -3    4.23    0.26
  -5  13   3    4.17    0.27
   5  13  -2    0.05    0.06
  -5  13   2    0.10    0.06
   5  13  -1    0.11    0.08
  -5  13   1    0.34    0.10
  -6   0   7   -0.04    0.04
  -6   0   6   14.11    0.39
  -6   0   5   -0.03    0.04
  -6   0   4    0.83    0.10
  -6   0   3    0.00    0.03
  -6   0   2   19.65    0.44
  -6   0   2   19.32    0.42
  -6   0   1   -0.01    0.03
  -6   0   1    0.07    0.04
  -6   0   0    0.20    0.05
  -6   0   0    0.29    0.07
   6   0   1   -0.03    0.03
  -6   0  -1   -0.05    0.03
  -6   0  -2   18.87    0.48
  -6   0  -3   -0.07    0.04
  -6   0  -4    0.61    0.11
  -6   0  -5    0.04    0.07
  -6   1   7    2.06    0.16
  -6  -1   7    2.01    0.15
  -6   1   6    0.63    0.10
  -6  -1   6    0.69    0.11
  -6   1   5    5.93    0.23
  -6  -1   5    5.78    0.23
  -6   1   4   10.58    0.31
  -6  -1   4   10.69    0.31
  -6   1   3    2.23    0.13
  -6   1   3    2.29    0.12
  -6  -1   3    1.96    0.13
  -6   1   2    1.72    0.12
  -6   1   2    1.47    0.10
  -6  -1   2    1.40    0.11
  -6  -1   2    1.55    0.12
  -6   1   1    2.72    0.14
  -6   1   1    2.68    0.14
  -6  -1   1    2.64    0.14
  -6  -1   1    2.40    0.14
  -6   1   0    9.85    0.28
   6   1   0   10.77    0.30
  -6   1   0    9.85    0.30
  -6  -1   0    9.69    0.30
   6   1   1    0.24    0.06
  -6   1  -1    0.19    0.05
  -6   1  -1    0.19    0.07
  -6  -1  -1    0.16    0.06
  -6   1  -2    0.94    0.12
  -6  -1  -2    0.70    0.11
  -6   1  -3    1.20    0.15
  -6  -1  -3    1.11    0.14
  -6   1  -4    1.60    0.18
  -6  -1  -4    1.80    0.18
  -6   1  -5    0.56    0.12
  -6  -1  -5    0.60    0.12
  -6   2   8    2.77    0.19
  -6   2   7    1.35    0.15
  -6  -2   7    1.24    0.14
  -6   2   6    6.62    0.27
  -6  -2   6    7.28    0.27
  -6   2   5    0.20    0.07
  -6  -2   5    0.14    0.06
  -6   2   4    0.34    0.07
  -6  -2   4    0.28    0.07
  -6   2   3    1.09    0.12
  -6   2   3    1.17    0.08
  -6  -2   3    1.35    0.13
  -6   2   2    5.86    0.19
  -6   2   2    6.34    0.22
  -6  -2   2    6.04    0.22
  -6   2   1    0.56    0.08
   6   2  -1    0.74    0.10
  -6   2   1    0.61    0.08
  -6  -2   1    0.89    0.11
  -6   2   0   16.53    0.40
   6   2   0   16.39    0.40
  -6   2   0   16.59    0.38
  -6  -2   0   15.64    0.40
  -6   2  -1    0.75    0.09
  -6   2  -1    0.89    0.11
   6   2   1    0.56    0.09
  -6  -2  -1    0.91    0.11
  -6   2  -2    6.41    0.26
  -6  -2  -2    6.50    0.26
  -6   2  -3    0.15    0.07
  -6  -2  -3    0.07    0.06
  -6   2  -4    0.86    0.14
  -6  -2  -4    0.75    0.12
  -6   2  -5    2.17    0.22
  -6  -2  -5    2.50    0.20
  -6   3   8    2.21    0.21
  -6   3   7    1.95    0.19
  -6  -3   7    1.46    0.15
  -6   3   6    6.33    0.26
  -6  -3   6    6.30    0.25
  -6   3   5    0.14    0.05
  -6  -3   5    0.12    0.05
  -6   3   4   19.08    0.45
  -6  -3   4   18.32    0.45
  -6   3   3    3.61    0.17
  -6   3   3    3.74    0.14
  -6  -3   3    3.75    0.18
   6   3  -2    1.75    0.13
  -6   3   2    1.72    0.11
  -6   3   2    1.66    0.12
  -6   3   1   38.80    0.70
  -6   3   1   38.65    0.70
   6   3  -1   37.84    0.74
  -6  -3   1   36.83    0.73
  -6   3   0    3.17    0.17
  -6   3   0    3.06    0.15
   6   3   0    3.19    0.17
  -6  -3   0    3.50    0.18
   6   3   1    7.33    0.26
  -6   3  -1    7.26    0.27
  -6  -3  -1    7.52    0.27
  -6   3  -2    0.66    0.10
  -6  -3  -2    0.60    0.10
  -6   3  -3    3.46    0.22
  -6  -3  -3    3.61    0.21
  -6   3  -4    4.69    0.27
  -6  -3  -4    5.14    0.26
  -6   3  -5    0.04    0.06
  -6  -3  -5   -0.02    0.06
  -6   4   8    0.08    0.06
   6   4  -7    0.10    0.06
  -6   4   7    0.18    0.08
  -6   4   6    2.92    0.19
  -6   4   5    0.20    0.06
  -6   4   4   12.29    0.35
   6   4  -4   12.15    0.36
   6   4  -3   20.28    0.48
  -6   4   3   19.41    0.46
  -6   4   2   10.00    0.27
   6   4  -2   10.14    0.32
  -6   4   2    9.68    0.29
  -6   4   1    0.11    0.04
   6   4  -1    0.18    0.06
  -6   4   1    0.26    0.06
  -6   4   0    6.37    0.22
   6   4   0    6.74    0.25
  -6   4   0    6.42    0.24
  -6  -4   0    6.50    0.26
  -6   4  -1   10.77    0.34
   6   4   1   10.71    0.33
  -6  -4  -1   10.75    0.34
  -6   4  -2    4.73    0.23
  -6  -4  -2    5.19    0.24
  -6   4  -3    4.62    0.25
  -6  -4  -3    4.46    0.23
  -6   4  -4    0.11    0.08
  -6  -4  -4    0.28    0.08
  -6   4  -5   -0.06    0.06
  -6  -4  -5    0.08    0.06
   6   5  -8    2.17    0.29
  -6   5   8    2.52    0.23
  -6   5   7    0.47    0.10
   6   5  -7    0.42    0.09
  -6   5   6    0.02    0.05
   6   5  -6    0.12    0.06
   6   5  -5    0.17    0.06
  -6   5   5    0.18    0.07
  -6   5   4    0.54    0.09
   6   5  -4    0.91    0.12
  -6   5   3    1.04    0.12
   6   5  -3    0.82    0.11
   6   5  -2    5.52    0.24
  -6   5   2    5.43    0.22
  -6   5   2    5.47    0.19
   6   5  -1    0.31    0.08
  -6   5   1    0.43    0.08
  -6   5   1    0.65    0.09
   6   5   0   97.65    1.60
  -6   5   0   99.03    1.57
  -6   5   0   98.57    1.53
  -6   5  -1    5.37    0.24
   6   5   1    5.02    0.23
  -6  -5  -1    4.93    0.23
  -6   5  -2    2.16    0.17
   6   5   2    2.64    0.17
  -6  -5  -2    2.45    0.18
  -6   5  -3    0.16    0.07
  -6  -5  -3    0.14    0.06
  -6   5  -4    0.85    0.15
  -6  -5  -4    0.41    0.10
  -6   6   8    0.25    0.09
   6   6  -8    0.17    0.09
  -6   6   7    1.03    0.15
  -6   6   6    0.96    0.14
   6   6  -6    1.08    0.14
   6   6  -5    1.69    0.17
  -6   6   5    1.73    0.17
   6   6  -4    0.65    0.11
  -6   6   4    0.63    0.11
  -6   6   3    4.97    0.22
   6   6  -3    5.09    0.23
   6   6  -2    0.59    0.10
  -6   6   2    0.67    0.10
   6   6  -1   45.24    0.88
  -6   6   1   44.47    0.81
  -6   6   1   44.80    0.82
   6   6   0    2.21    0.16
  -6   6   0    2.10    0.15
  -6   6   0    2.21    0.14
  -6   6  -1    3.68    0.21
   6   6   1    3.98    0.21
  -6   6  -2   -0.06    0.05
   6   6   2    0.01    0.05
  -6  -6  -2    0.11    0.06
  -6   6  -3   -0.01    0.05
  -6  -6  -3    0.07    0.07
  -6   6  -4    0.03    0.08
  -6  -6  -4   -0.03    0.05
   6   7  -8    0.22    0.10
  -6   7   8    0.35    0.10
  -6   7   7    0.46    0.12
  -6   7   6    0.03    0.06
   6   7  -6    0.04    0.06
  -6   7   5    3.72    0.22
   6   7  -5    3.78    0.21
   6   7  -4    0.71    0.11
  -6   7   4    0.81    0.13
   6   7  -3    1.16    0.14
  -6   7   3    1.03    0.13
   6   7  -2    3.77    0.21
  -6   7   2    4.28    0.21
   6   7  -1    1.50    0.16
  -6   7   1    1.69    0.12
  -6   7   1    1.74    0.15
  -6   7   0   11.89    0.36
  -6   7   0   11.59    0.33
   6   7   0   12.20    0.39
   6   7   1   -0.06    0.05
  -6   7  -1   -0.09    0.04
   6   7   2    0.15    0.07
  -6   7  -2    0.18    0.08
  -6   7  -3    1.05    0.16
  -6   7  -4    0.33    0.11
  -6   8   8   -0.03    0.08
  -6   8   7    0.13    0.09
  -6   8   6    1.03    0.16
   6   8  -6    1.09    0.15
   6   8  -5   -0.01    0.06
  -6   8   5    0.00    0.05
   6   8  -4    2.84    0.20
  -6   8   4    2.68    0.19
   6   8  -3   10.18    0.35
  -6   8   3    9.54    0.34
  -6   8   2   12.15    0.37
   6   8  -2   11.76    0.39
   6   8  -1    3.47    0.21
  -6   8   1    3.49    0.19
   6   8   0    2.42    0.18
  -6   8   0    2.39    0.16
  -6   8  -1    3.05    0.19
   6   8   1    2.69    0.19
  -6   8  -2    1.08    0.15
   6   8   2    1.01    0.14
  -6   8  -3    2.59    0.21
  -6   9   7    0.23    0.10
   6   9  -7    0.12    0.08
  -6   9   6    0.60    0.12
   6   9  -6    0.67    0.12
   6   9  -5    3.06    0.20
  -6   9   5    2.67    0.20
  -6   9   4    0.28    0.08
   6   9  -4    0.39    0.10
  -6   9   3    2.50    0.18
   6   9  -3    2.62    0.20
  -6   9   2    5.99    0.26
   6   9  -2    5.55    0.27
   6   9  -1    8.86    0.35
  -6   9   1    9.01    0.31
  -6   9   0    2.65    0.17
   6   9   0    2.72    0.20
  -6   9  -1    1.51    0.16
   6   9   1    1.41    0.16
   6   9   2    0.06    0.06
  -6   9  -2    0.12    0.07
  -6   9  -3    1.62    0.20
  -6  10   6    0.24    0.10
   6  10  -5    0.10    0.07
  -6  10   5    0.13    0.09
  -6  10   4    1.06    0.16
   6  10  -4    0.91    0.14
   6  10  -3    0.69    0.13
  -6  10   3    1.07    0.15
   6  10  -2    0.72    0.13
  -6  10   2    0.50    0.11
   6  10  -1    1.42    0.18
  -6  10   1    1.43    0.15
   6  10   0    0.34    0.10
   6  10   1    0.36    0.10
  -6  10  -1    0.26    0.09
  -6  10  -2    0.12    0.08
   6  10   2    0.20    0.08
   6  11  -5    1.74    0.19
  -6  11   5    1.11    0.16
  -6  11   4    0.29    0.09
   6  11  -4    0.42    0.10
   6  11  -3    1.39    0.18
  -6  11   3    1.94    0.20
  -6  11   2    0.00    0.06
   6  11  -2    0.00    0.07
  -6  11   1    0.20    0.08
   6  11  -1   -0.05    0.06
   6  11   0    0.23    0.10
   6  11   1    0.22    0.10
  -6  12   4    0.35    0.11
   6  12  -4    0.21    0.09
   6  12  -3    0.68    0.14
  -6  12   3    0.98    0.15
   6  12  -2    0.14    0.08
  -6  12   2    0.19    0.08
   6  12  -1    1.46    0.19
  -7   0   8    0.48    0.11
  -7   0   7   -0.01    0.05
  -7   0   6    0.40    0.09
  -7   0   5   -0.06    0.04
  -7   0   4    1.00    0.12
  -7   0   3   -0.03    0.03
  -7   0   3   -0.01    0.04
  -7   0   2   22.21    0.52
  -7   0   2   24.55    0.52
  -7   0   1    0.00    0.04
  -7   0   1    0.13    0.05
  -7   0   0    6.06    0.23
  -7   0   0    6.10    0.24
  -7   0  -1    0.01    0.05
  -7   0  -2    3.17    0.20
  -7   0  -3    0.02    0.06
  -7   0  -4    7.06    0.33
  -7   1   8    0.03    0.08
  -7  -1   8    0.05    0.07
  -7   1   7    0.46    0.11
  -7  -1   7    0.65    0.11
  -7   1   6    3.08    0.19
  -7  -1   6    3.18    0.19
  -7   1   5    1.89    0.17
  -7  -1   5    1.89    0.15
  -7   1   4    0.21    0.07
  -7  -1   4    0.25    0.07
  -7   1   3    3.10    0.17
  -7   1   3    3.31    0.16
  -7  -1   3    3.36    0.18
  -7   1   2   15.85    0.41
  -7   1   2   15.79    0.39
  -7  -1   2   15.60    0.40
  -7  -1   2   14.98    0.40
  -7   1   1    5.37    0.22
  -7   1   1    5.57    0.22
  -7  -1   1    5.84    0.23
  -7  -1   1    5.53    0.23
  -7   1   0    3.23    0.18
  -7   1   0    3.09    0.16
   7   1   0    2.97    0.17
  -7  -1   0    2.98    0.18
  -7   1  -1    0.04    0.05
  -7  -1  -1    0.12    0.06
  -7   1  -2    7.06    0.30
  -7  -1  -2    7.73    0.31
  -7   1  -3    0.34    0.10
  -7  -1  -3    0.25    0.09
  -7   1  -4   -0.01    0.06
  -7  -1  -4    0.01    0.06
  -7   2   8    1.29    0.16
  -7   2   7    0.97    0.14
  -7  -2   7    1.07    0.14
  -7   2   6    0.23    0.08
  -7  -2   6    0.28    0.08
  -7   2   5    0.40    0.09
  -7  -2   5    0.36    0.08
  -7   2   4   10.47    0.34
  -7  -2   4   11.05    0.34
  -7   2   3    5.25    0.19
  -7   2   3    4.88    0.22
  -7  -2   3    4.97    0.22
  -7   2   2    0.86    0.10
  -7   2   2    0.94    0.12
  -7  -2   2    0.92    0.12
  -7  -2   2    1.07    0.13
   7   2  -1   12.41    0.37
  -7   2   1   12.31    0.34
  -7   2   1   12.79    0.35
  -7  -2   1   12.82    0.37
  -7   2   0    3.42    0.19
  -7   2   0    3.27    0.17
   7   2   0    3.88    0.19
  -7  -2   0    3.46    0.19
  -7   2  -1    6.86    0.28
   7   2   1    6.60    0.32
  -7  -2  -1    6.76    0.27
  -7   2  -2    1.15    0.14
  -7  -2  -2    1.00    0.14
  -7   2  -3    0.92    0.15
  -7  -2  -3    0.85    0.14
  -7   2  -4    0.68    0.13
  -7  -2  -4    0.74    0.13
  -7   3   8    0.38    0.11
  -7   3   7    1.26    0.16
  -7  -3   7    1.25    0.15
  -7   3   6    2.39    0.18
  -7  -3   6    2.34    0.17
  -7   3   5    0.47    0.10
  -7  -3   5    0.25    0.07
  -7   3   4    2.11    0.15
  -7  -3   4    2.07    0.15
  -7   3   3    0.40    0.06
  -7   3   3    0.61    0.10
  -7   3   2   64.74    1.06
   7   3  -2   63.18    1.13
  -7   3   2   62.52    1.10
  -7   3   1   23.16    0.51
  -7   3   1   23.21    0.52
   7   3  -1   22.25    0.54
  -7  -3   1   21.85    0.54
   7   3   0    0.15    0.06
  -7   3   0    0.06    0.05
  -7   3   0    0.07    0.06
  -7  -3   0    0.15    0.06
   7   3   1    0.10    0.05
  -7   3  -1    0.07    0.06
  -7  -3  -1    0.08    0.06
  -7   3  -2    3.06    0.20
  -7  -3  -2    2.77    0.19
  -7   3  -3    1.02    0.15
  -7  -3  -3    1.07    0.15
  -7   3  -4   -0.04    0.06
  -7  -3  -4    0.13    0.07
  -7   4   8    3.11    0.22
  -7   4   7   -0.01    0.06
  -7   4   6    0.57    0.11
   7   4  -5    0.32    0.09
  -7   4   5    0.13    0.06
  -7   4   4    0.11    0.05
   7   4  -4    0.08    0.05
   7   4  -3   16.11    0.45
  -7   4   3   16.21    0.43
   7   4  -2   10.72    0.36
  -7   4   2   11.80    0.35
  -7   4   2   11.19    0.32
   7   4  -1   12.79    0.39
  -7   4   1   12.73    0.36
  -7   4   1   13.05    0.36
  -7   4   0    2.80    0.16
   7   4   0    3.11    0.18
  -7   4   0    2.99    0.18
  -7  -4   0    2.81    0.18
   7   4   1    0.19    0.06
  -7   4  -1    0.05    0.06
  -7  -4  -1    0.03    0.05
  -7   4  -2    0.06    0.06
  -7  -4  -2    0.12    0.07
  -7   4  -3    1.17    0.16
  -7  -4  -3    1.21    0.16
  -7   4  -4    0.20    0.10
  -7  -4  -4    0.19    0.08
  -7   5   8    0.50    0.12
  -7   5   7    0.63    0.13
   7   5  -7    0.85    0.14
   7   5  -6    7.13    0.30
  -7   5   6    6.99    0.30
   7   5  -5    0.02    0.06
  -7   5   5   -0.04    0.05
  -7   5   4    4.77    0.23
   7   5  -4    4.60    0.23
   7   5  -3   -0.06    0.03
  -7   5   3   -0.03    0.04
   7   5  -2    3.74    0.21
  -7   5   2    3.68    0.19
  -7   5   2    3.84    0.17
   7   5  -1    1.03    0.13
  -7   5   1    1.08    0.12
  -7   5   1    1.25    0.13
  -7   5   0    0.65    0.10
   7   5   0    0.45    0.10
   7   5   1    2.65    0.18
  -7   5  -1    2.92    0.20
  -7  -5  -1    2.68    0.19
  -7   5  -2    2.97    0.21
  -7  -5  -2    3.30    0.21
  -7   5  -3    0.12    0.08
  -7  -5  -3    0.23    0.08
  -7  -5  -4    1.44    0.17
  -7   6   8    0.12    0.09
   7   6  -8    0.16    0.08
   7   6  -7    0.12    0.08
  -7   6   7    0.11    0.07
   7   6  -6    0.77    0.13
  -7   6   6    0.67    0.12
  -7   6   5   18.47    0.52
   7   6  -5   20.38    0.53
   7   6  -4    4.77    0.24
  -7   6   4    4.94    0.24
   7   6  -3    0.02    0.06
  -7   6   3    0.03    0.05
   7   6  -2    0.82    0.12
  -7   6   2    0.76    0.11
  -7   6   1    1.77    0.14
  -7   6   1    1.86    0.14
   7   6  -1    1.72    0.18
  -7   6   0    7.83    0.30
   7   6   0    7.95    0.31
   7   6   1    5.66    0.27
  -7   6  -1    6.36    0.28
  -7   6  -2    0.14    0.08
  -7  -6  -2    0.14    0.08
  -7   6  -3    0.76    0.14
  -7  -6  -3    0.50    0.11
  -7   7   8    0.32    0.11
   7   7  -8    0.01    0.07
  -7   7   7    0.95    0.15
   7   7  -7    1.02    0.15
   7   7  -6    0.00    0.06
  -7   7   6    0.06    0.06
  -7   7   5    0.05    0.06
   7   7  -5   -0.04    0.06
   7   7  -4    1.01    0.14
  -7   7   4    0.89    0.13
   7   7  -3    0.77    0.12
  -7   7   3    0.48    0.09
   7   7  -2   11.73    0.40
  -7   7   2   12.28    0.38
  -7   7   1    1.86    0.15
  -7   7   1    2.26    0.15
   7   7  -1    1.59    0.18
  -7   7   0    0.49    0.10
   7   7   0    0.34    0.10
  -7   7  -1    1.36    0.16
   7   7   1    2.09    0.20
  -7   7  -2    1.94    0.21
  -7   7  -3    0.10    0.08
  -7   8   7    1.59    0.20
   7   8  -6    0.93    0.14
  -7   8   6    0.99    0.16
   7   8  -5   -0.01    0.07
  -7   8   5    0.13    0.08
   7   8  -4    5.10    0.27
  -7   8   4    5.68    0.28
   7   8  -3    3.11    0.21
  -7   8   3    3.29    0.21
  -7   8   2    2.61    0.18
   7   8  -2    2.54    0.19
   7   8  -1    1.46    0.17
  -7   8   1    1.96    0.18
  -7   8   0    0.10    0.06
   7   8   0    0.07    0.07
   7   8   1    0.72    0.13
  -7   8  -1    0.65    0.12
  -7   8  -2   -0.04    0.05
   7   9  -6    0.13    0.07
  -7   9   6    0.27    0.10
   7   9  -5    0.34    0.10
  -7   9   5    0.55    0.12
  -7   9   4    0.49    0.11
   7   9  -4    0.53    0.11
  -7   9   3    1.22    0.16
   7   9  -3    0.92    0.14
  -7   9   2    3.14    0.20
   7   9  -2    2.93    0.21
  -7   9   1    0.02    0.05
   7   9  -1   -0.02    0.06
   7   9   0    1.19    0.17
  -7   9  -1    0.05    0.07
   7   9   1    0.04    0.07
  -7   9  -2    0.30    0.10
   7   9   2    0.64    0.13
   7  10  -6    1.12    0.16
   7  10  -5    0.16    0.08
  -7  10   5    0.08    0.08
   7  10  -4    0.99    0.16
  -7  10   4    1.18    0.17
   7  10  -3    4.54    0.27
  -7  10   3    5.01    0.26
   7  10  -2    1.28    0.18
  -7  10   2    1.11    0.15
   7  10  -1    0.55    0.13
   7  10   0    1.07    0.16
   7  10   1    3.21    0.23
  -7  10  -1    3.67    0.25
   7  11  -5    0.30    0.10
   7  11  -4    0.30    0.10
  -7  11   4    0.33    0.11
   7  11  -3    3.42    0.24
  -7  11   3    3.22    0.22
   7  11  -2   -0.07    0.06
  -7  11   2    0.11    0.07
   7  11  -1    1.69    0.20
  -8   0   8    0.06    0.07
  -8   0   7    0.03    0.06
  -8   0   6    5.28    0.26
  -8   0   5   -0.02    0.05
  -8   0   4    2.93    0.19
  -8   0   3    0.07    0.05
  -8   0   3   -0.07    0.05
  -8   0   2    1.58    0.13
  -8   0   2    1.37    0.15
  -8   0   1    0.01    0.04
  -8   0   1   -0.01    0.04
  -8   0   0    7.73    0.30
   8   0   0    7.01    0.29
  -8   0  -1   -0.04    0.05
  -8   0  -2    1.09    0.15
  -8   0  -3    0.05    0.06
  -8   1   8    1.58    0.19
  -8  -1   8    1.55    0.19
  -8   1   7    0.37    0.10
  -8  -1   7    0.10    0.07
  -8   1   6    0.42    0.10
  -8  -1   6    0.42    0.10
  -8   1   5    0.19    0.07
  -8  -1   5    0.20    0.08
  -8   1   4   41.67    0.84
  -8  -1   4   41.27    0.84
  -8   1   3   29.83    0.62
  -8   1   3   29.96    0.66
  -8  -1   3   29.18    0.66
  -8   1   2    0.32    0.08
  -8   1   2    0.46    0.09
  -8  -1   2    0.31    0.08
  -8  -1   2    0.28    0.08
  -8   1   1    0.28    0.07
  -8   1   1    0.20    0.07
  -8  -1   1    0.26    0.08
  -8   1   0    8.47    0.29
   8   1   0    8.74    0.31
  -8   1   0    8.13    0.31
  -8  -1   0    8.39    0.32
  -8   1  -1    0.38    0.09
  -8  -1  -1    0.57    0.11
  -8   1  -2    1.45    0.17
  -8  -1  -2    1.28    0.16
  -8   1  -3    1.25    0.18
  -8  -1  -3    0.92    0.14
  -8   2   9    0.07    0.11
  -8   2   8    0.01    0.07
  -8  -2   8    0.04    0.07
  -8   2   7    0.09    0.06
  -8  -2   7    0.14    0.08
  -8   2   6    0.14    0.08
  -8  -2   6    0.03    0.06
  -8   2   5    2.56    0.19
  -8  -2   5    2.32    0.18
  -8   2   4    2.75    0.19
  -8  -2   4    2.57    0.19
  -8   2   3   19.83    0.50
  -8   2   3   18.52    0.45
  -8  -2   3   18.51    0.50
  -8   2   2    3.82    0.19
  -8   2   2    3.40    0.19
  -8  -2   2    3.74    0.21
  -8   2   1   -0.05    0.04
   8   2  -1   -0.01    0.05
  -8   2   1   -0.04    0.04
  -8  -2   1   -0.06    0.04
  -8   2   0    0.79    0.12
   8   2   0    0.78    0.12
  -8  -2   0    1.02    0.14
  -8   2  -1    0.34    0.09
  -8  -2  -1    0.48    0.10
  -8   2  -2    4.21    0.25
  -8  -2  -2    4.08    0.25
  -8   2  -3    0.42    0.12
  -8  -2  -3    0.31    0.10
  -8   3   8    0.87    0.16
  -8  -3   8    0.74    0.13
  -8   3   7    0.29    0.10
  -8  -3   7    0.25    0.08
  -8   3   6    2.81    0.21
  -8  -3   6    3.51    0.22
  -8   3   5    2.28    0.21
  -8  -3   5    2.76    0.19
  -8   3   4    0.60    0.11
  -8  -3   4    0.52    0.10
  -8   3   3    3.50    0.20
  -8   3   3    3.02    0.16
   8   3  -3    2.90    0.19
  -8   3   2    0.46    0.08
  -8   3   2    0.34    0.08
   8   3  -2    0.49    0.10
   8   3  -1    0.12    0.06
  -8   3   1    0.04    0.04
  -8   3   1    0.08    0.05
  -8  -3   1    0.06    0.06
  -8   3   0    5.10    0.25
   8   3   0    5.10    0.25
  -8  -3   0    4.99    0.25
  -8   3  -1    0.18    0.08
  -8  -3  -1    0.23    0.08
  -8   3  -2    0.08    0.07
  -8  -3  -2    0.26    0.09
  -8   3  -3    1.71    0.20
  -8  -3  -3    2.31    0.23
  -8   4   8    0.04    0.07
   8   4  -8    0.18    0.08
  -8   4   7    2.64    0.21
  -8   4   6    7.28    0.32
  -8   4   5    0.43    0.11
   8   4  -5    0.37    0.09
   8   4  -4    0.06    0.06
  -8   4   4    0.07    0.07
  -8   4   3    0.74    0.12
   8   4  -3    0.60    0.11
  -8   4   2    7.23    0.28
   8   4  -2    7.17    0.30
  -8   4   2    6.88    0.26
  -8   4   1    7.64    0.29
   8   4  -1    8.16    0.32
  -8   4   1    8.10    0.30
  -8   4   0    0.31    0.08
   8   4   0    0.31    0.08
  -8  -4   0    0.29    0.09
  -8   4  -1    0.11    0.07
  -8  -4  -1    0.16    0.07
  -8   4  -2    2.48    0.20
  -8  -4  -2    2.55    0.20
  -8   4  -3    0.00    0.10
  -8  -4  -3    0.27    0.09
  -8   5   8    0.07    0.08
  -8   5   7    1.77    0.21
   8   5  -7    1.98    0.21
  -8   5   6    0.23    0.09
   8   5  -6    0.36    0.10
  -8   5   5    0.05    0.07
   8   5  -5    0.04    0.07
   8   5  -4    4.57    0.25
  -8   5   4    4.71    0.25
  -8   5   3    0.32    0.09
   8   5  -3    0.28    0.08
  -8   5   2    1.07    0.16
  -8   5   2    1.04    0.13
   8   5  -2    1.37    0.17
  -8   5   1    0.24    0.08
   8   5  -1    0.23    0.08
  -8   5   1    0.07    0.06
  -8   5   0    3.01    0.20
   8   5   0    2.78    0.20
  -8   5  -1    1.86    0.19
  -8  -5  -1    2.40    0.20
  -8   5  -2    0.77    0.14
  -8  -5  -2    0.44    0.11
  -8   6   8    0.23    0.11
   8   6  -7   -0.01    0.06
  -8   6   7    0.03    0.07
   8   6  -6    1.31    0.17
  -8   6   6    1.44    0.17
   8   6  -5    0.09    0.07
  -8   6   5    0.14    0.08
   8   6  -4    0.02    0.06
  -8   6   4   -0.01    0.06
  -8   6   3    1.62    0.17
   8   6  -3    1.13    0.15
  -8   6   2    1.64    0.18
   8   6  -2    1.44    0.16
  -8   6   1    2.44    0.17
   8   6  -1    2.57    0.20
  -8   6   1    3.00    0.19
   8   6   0    0.48    0.10
  -8   6   0    0.70    0.12
   8   6   1    0.34    0.10
  -8   6  -1    0.39    0.10
  -8   6  -2    0.14    0.10
  -8  -6  -2    0.20    0.09
   8   7  -7    1.20    0.18
  -8   7   7    0.76    0.14
   8   7  -6    0.21    0.09
  -8   7   6    0.13    0.09
   8   7  -5    0.59    0.12
  -8   7   5    0.74    0.13
  -8   7   4    0.14    0.07
   8   7  -4    0.09    0.07
  -8   7   3    0.37    0.10
   8   7  -3    0.46    0.12
  -8   7   2    0.47    0.10
   8   7  -2    0.34    0.10
   8   7  -1    0.04    0.06
  -8   7   0    1.53    0.17
   8   7   0    1.91    0.20
   8   7   1    0.81    0.13
  -8   7  -1    0.58    0.12
  -8   7  -2    2.03    0.22
   8   8  -7    2.19    0.23
   8   8  -6    0.11    0.08
  -8   8   6   -0.02    0.07
   8   8  -5    0.36    0.11
  -8   8   5    0.30    0.10
  -8   8   4    1.46    0.18
   8   8  -4    1.20    0.16
   8   8  -3    0.72    0.14
  -8   8   3    0.92    0.14
  -8   8   2    4.05    0.23
   8   8  -2    3.97    0.24
   8   8  -1    3.55    0.24
  -8   8   0    0.59    0.12
   8   8   0    0.56    0.12
  -8   8  -1    0.33    0.10
   8   8   1    0.53    0.12
   8   9  -6    0.32    0.10
  -8   9   5    0.17    0.08
   8   9  -5    0.10    0.07
   8   9  -4    1.60    0.18
  -8   9   4    1.82    0.20
  -8   9   3    2.18    0.21
   8   9  -3    1.97    0.22
   8   9  -2    0.05    0.06
  -8   9   2    0.21    0.08
   8   9  -1    0.19    0.09
   8   9   0   -0.06    0.05
   8  10  -5    0.20    0.10
  -8  10   4    1.47    0.19
   8  10  -4    0.93    0.16
   8  10  -3    1.64    0.20
  -8  10   3    1.41    0.18
  -8  10   2    0.09    0.07
   8  10  -2   -0.05    0.06
   8  10  -1    0.02    0.08
  -9   0   8    0.14    0.09
  -9   0   7   -0.01    0.07
  -9   0   6   12.50    0.43
  -9   0   5    0.11    0.08
  -9   0   4    6.37    0.29
  -9   0   3    0.02    0.06
  -9   0   3    0.05    0.05
  -9   0   2    0.59    0.11
  -9   0   2    0.41    0.09
  -9   0   1    0.03    0.05
  -9   0   1    0.14    0.07
  -9   0   0    2.15    0.18
  -9   0  -1    0.06    0.07
  -9   0  -2    0.04    0.07
  -9   1   8    0.84    0.16
  -9  -1   8    0.79    0.15
  -9   1   7    1.39    0.18
  -9  -1   7    1.34    0.18
  -9   1   6    0.27    0.09
  -9  -1   6    0.12    0.09
  -9   1   5   24.11    0.63
  -9  -1   5   25.15    0.64
  -9   1   4    3.52    0.22
  -9  -1   4    3.84    0.24
  -9   1   3    0.07    0.05
  -9   1   3   -0.07    0.05
  -9  -1   3    0.03    0.06
  -9   1   2    3.58    0.21
  -9   1   2    3.59    0.21
  -9  -1   2    3.67    0.22
  -9  -1   2    3.77    0.22
  -9   1   1    1.03    0.14
  -9   1   1    0.88    0.13
   9   1  -1    1.11    0.15
  -9  -1   1    0.98    0.14
  -9   1   0    0.20    0.08
  -9  -1   0    0.21    0.07
  -9   1  -1    0.49    0.11
  -9  -1  -1    0.40    0.10
  -9   1  -2    0.43    0.12
  -9  -1  -2    0.41    0.11
  -9   2   8    4.22    0.27
  -9  -2   8    3.69    0.25
  -9   2   7    0.20    0.10
  -9  -2   7    0.22    0.09
  -9   2   6    1.26    0.17
  -9  -2   6    1.25    0.17
  -9   2   5    2.05    0.21
  -9  -2   5    1.84    0.21
  -9   2   4    0.37    0.09
  -9  -2   4    0.29    0.10
  -9   2   3    0.36    0.08
  -9   2   3    0.40    0.10
  -9  -2   3    0.39    0.10
   9   2  -2    5.88    0.28
  -9   2   2    6.20    0.28
  -9   2   2    6.56    0.27
  -9  -2   2    5.85    0.28
   9   2  -1   -0.02    0.04
  -9   2   1   -0.06    0.05
  -9   2   1    0.01    0.05
  -9  -2   1    0.02    0.06
  -9   2   0    1.88    0.19
  -9  -2   0    1.79    0.19
  -9   2  -1    0.38    0.10
  -9  -2  -1    0.47    0.12
  -9   2  -2    3.69    0.27
  -9  -2  -2    3.12    0.23
  -9   3   8    0.29    0.12
  -9  -3   8    0.69    0.14
  -9   3   7    0.15    0.08
  -9  -3   7    0.07    0.08
  -9   3   6    6.95    0.32
  -9  -3   6    6.60    0.32
  -9   3   5    0.14    0.08
  -9  -3   5    0.08    0.07
  -9   3   4    4.29    0.24
  -9   3   3   -0.03    0.05
   9   3  -3    0.00    0.05
  -9   3   2    6.96    0.27
  -9   3   2    6.57    0.28
   9   3  -2    6.14    0.29
   9   3  -1    0.30    0.09
  -9   3   1    0.21    0.08
  -9   3   1    0.19    0.07
  -9  -3   1    0.14    0.08
  -9   3   0    1.88    0.19
  -9  -3   0    2.10    0.22
  -9   3  -1    1.98    0.21
  -9  -3  -1    1.57    0.18
  -9  -3  -2    1.30    0.26
   9   4  -8    0.43    0.11
  -9   4   8    0.57    0.16
  -9   4   7    0.35    0.11
   9   4  -7    0.47    0.12
   9   4  -6    0.42    0.11
  -9   4   6    0.50    0.12
  -9   4   5    2.55    0.20
   9   4  -5    2.86    0.22
   9   4  -4    1.64    0.19
  -9   4   4    1.52    0.17
   9   4  -3    0.31    0.09
  -9   4   3    0.15    0.07
  -9   4   2    0.57    0.11
   9   4  -2    0.45    0.11
  -9   4   2    0.48    0.09
  -9   4   1    0.50    0.10
   9   4  -1    0.36    0.10
   9   4   0    4.44    0.25
  -9   4   0    4.31    0.25
  -9  -4   0    5.34    0.29
  -9   4  -1    0.16    0.08
  -9  -4  -1    0.09    0.07
   9   5  -7   -0.01    0.06
  -9   5   7    0.06    0.08
   9   5  -6    0.23    0.09
  -9   5   6    0.09    0.08
   9   5  -5    0.23    0.09
  -9   5   5    0.19    0.09
  -9   5   4    0.05    0.07
   9   5  -4    0.03    0.06
  -9   5   3    1.64    0.18
   9   5  -3    1.35    0.18
  -9   5   2    2.76    0.19
   9   5  -2    2.66    0.20
  -9   5   1    0.05    0.05
   9   5  -1   -0.07    0.05
   9   5   0    0.48    0.11
  -9   5   0    0.60    0.12
  -9   5  -1    1.79    0.21
  -9  -5  -1    1.32    0.18
  -9   6   7    0.50    0.18
   9   6  -7    0.39    0.11
   9   6  -6    0.07    0.07
  -9   6   6    0.05    0.07
  -9   6   5    0.39    0.11
   9   6  -5    0.33    0.11
  -9   6   4    2.29    0.22
   9   6  -4    2.37    0.23
   9   6  -3    1.94    0.21
  -9   6   3    2.25    0.21
   9   6  -2    0.80    0.14
  -9   6   2    0.60    0.12
   9   6  -1    0.07    0.07
  -9   6   1    0.03    0.06
  -9   6   0    1.06    0.16
   9   6   0    1.32    0.18
  -9   6  -1   -0.02    0.07
   9   7  -6    0.02    0.07
  -9   7   6    0.12    0.09
  -9   7   5    0.77    0.14
   9   7  -5    0.72    0.14
  -9   7   4    1.40    0.19
   9   7  -4    1.16    0.17
  -9   7   3   -0.06    0.05
   9   7  -3   -0.06    0.05
   9   7  -2    0.09    0.08
  -9   7   2    0.15    0.08
   9   7  -1    0.86    0.14
   9   7   0    0.21    0.09
  -9   7   0    0.44    0.11
   9   8  -5    0.85    0.16
  -9   8   5    0.67    0.14
  -9   8   4    0.43    0.10
   9   8  -4    0.28    0.10
  -9   8   3    0.87    0.15
   9   8  -3    0.71    0.14
   9   8  -2    0.14    0.08
  -9   8   2    0.28    0.12
   9   8  -1    1.03    0.17
  -9   9   4    0.51    0.13
  -9   9   3    0.30    0.10
 -10   0   7    0.00    0.08
 -10   0   6    3.97    0.26
 -10   0   5   -0.04    0.07
 -10   0   4    5.19    0.28
 -10   0   3    0.03    0.06
 -10   0   3    0.03    0.06
 -10   0   2    2.73    0.20
 -10   0   2    2.77    0.20
 -10   0   1    0.03    0.06
 -10   0   0    4.99    0.28
 -10   1   7    1.88    0.23
 -10  -1   7    1.77    0.22
 -10   1   6    0.69    0.14
 -10  -1   6    0.60    0.14
 -10   1   5    0.36    0.11
 -10  -1   5    0.48    0.12
 -10   1   4    3.09    0.22
 -10  -1   4    3.06    0.23
 -10   1   3    0.03    0.06
 -10   1   3    0.17    0.08
 -10  -1   3    0.17    0.08
 -10   1   2    0.83    0.13
  10   1  -2    1.29    0.18
 -10   1   2    1.19    0.15
 -10  -1   2    1.03    0.15
 -10   1   1    0.42    0.10
 -10  -1   1    0.59    0.13
 -10   1   0    0.56    0.12
 -10  -1   0    0.46    0.12
 -10   2   7    1.53    0.20
 -10  -2   7    1.76    0.21
 -10   2   6    3.74    0.25
 -10  -2   6    3.59    0.25
 -10   2   5   -0.07    0.06
 -10  -2   5    0.05    0.08
 -10   2   4    0.47    0.12
 -10  -2   4    0.41    0.10
 -10   2   3    0.04    0.06
  10   2  -3    0.01    0.06
 -10   2   3    0.04    0.06
 -10   2   2    1.49    0.18
 -10   2   2    1.81    0.18
  10   2  -2    1.54    0.19
 -10  -2   2    1.59    0.19
  10   2  -1    0.28    0.09
 -10   2   1    0.31    0.10
 -10  -2   1    0.34    0.10
 -10   2   0    0.03    0.06
 -10  -2   0    0.03    0.07
 -10   3   7    3.63    0.27
 -10  -3   7    4.46    0.28
 -10   3   6    2.26    0.24
 -10   3   5    0.33    0.10
  10   3  -4    0.33    0.11
 -10   3   4    0.26    0.10
  10   3  -3    0.10    0.07
 -10   3   3    0.10    0.07
  10   3  -2    0.17    0.08
 -10   3   2    0.38    0.10
 -10   3   2    0.49    0.10
 -10   3   1    0.43    0.11
  10   3  -1    0.31    0.09
 -10  -3   1    0.33    0.10
 -10   3   0   -0.11    0.06
 -10  -3   0   -0.03    0.07
  10   4  -7    0.31    0.11
 -10   4   6    0.02    0.07
  10   4  -6    0.08    0.07
  10   4  -5   -0.05    0.06
 -10   4   5    0.01    0.07
 -10   4   4    3.47    0.25
 -10   4   3    0.12    0.08
  10   4  -3    0.14    0.08
 -10   4   2    0.03    0.06
  10   4  -2    0.04    0.07
  10   4  -1    0.25    0.09
 -10   4   1    0.18    0.08
 -10   4   0    0.03    0.07
 -10   5   6    1.52    0.20
  10   5  -6    1.48    0.19
 -10   5   5    0.01    0.06
  10   5  -5    0.02    0.05
  10   5  -4    0.10    0.07
 -10   5   4    0.17    0.08
  10   5  -3    1.81    0.22
 -10   5   3    1.56    0.19
  10   5  -2    0.82    0.14
 -10   5   2    0.53    0.12
  10   5  -1    0.15    0.08
 -10   5   1    0.22    0.08
  10   6  -5    0.00    0.05
 -10   6   5    0.10    0.08
 -10   6   4    0.13    0.08
  10   6  -4    0.17    0.09
  10   6  -3    1.36    0.19
 -10   6   3    1.36    0.17
  10   6  -2    1.56    0.20
  10   6  -1    4.41    0.28
 -10   7   4    0.08    0.08
 -10   7   3    2.40    0.24
 -11   0   5   -0.03    0.06
 -11   0   4    0.48    0.11
 -11   0   3    0.00    0.06
 -11   0   3    0.03    0.06
 -11   0   2    0.12    0.08
 -11   1   5    0.07    0.07
 -11  -1   5    0.12    0.08
 -11   1   4    0.30    0.10
 -11  -1   4    0.56    0.13
 -11   1   3    0.66    0.13
 -11   1   3    0.74    0.13
 -11   1   2   -0.01    0.07
 -11   1   2    0.10    0.07
  11   1  -2   -0.01    0.07
 -11  -1   2    0.19    0.09
 -11   2   5    0.39    0.11
 -11   2   4    0.39    0.11
  11   2  -4    0.54    0.13
 -11   2   3    0.17    0.08
  11   2  -3    0.45    0.12
 -11   2   2    0.46    0.11
  11   2  -2    0.31    0.11
 -11   3   5    0.53    0.16
 -11   3   4    0.22    0.08
  11   3  -4    0.21    0.09
 -11   3   3    0.07    0.06
  11   3  -3    0.02    0.06
  11   3  -2    4.77    0.29
 -11   3   2    5.15    0.28
 -11   4   4    1.73    0.20
 -11   4   3    0.65    0.12
  11   4  -3    0.71    0.20
   0   0   0    0.00    0.00
;
_shelx_hkl_checksum     73769
_shelx_res_file
;
    a170120mas1.res created by SHELXL-2014/7
TITL a170120mas1 in P2(1)/c
CELL 0.71073   8.80030  11.40280   7.50570  90.0000 113.8305  90.0000
ZERR    2.00   0.00450   0.00600   0.00380   0.0000   0.0062   0.0000
LATT 1
SYMM -X, 0.5+Y, 0.5-Z
SFAC C  H  O  S
UNIT 32  28  6  2
L.S. 4
ACTA 50
BOND $H
FMAP 2
PLAN 20
SIZE 0.100 0.400 0.400
TEMP -100
WGHT    0.028800    0.234200
FVAR       0.30212
PART 1
MOLE 1
S1    4    0.786949    0.768274    1.132262    10.50000    0.03452    0.03976 =
         0.04524    0.00863    0.01255    0.00396
PART 2
O2    3    0.783692    0.782756    1.095852    10.50000    0.09431    0.07320 =
         0.08632    0.00715    0.02791   -0.00718
PART 0
O1    3    0.792578    0.949783    0.935034    11.00000    0.03675    0.03937 =
         0.03917    0.00429    0.00929   -0.00589
C1    1    0.707469    0.864744    0.976940    11.00000    0.04568    0.03299 =
         0.03241   -0.00131    0.01528   -0.00418
C2    1    0.526618    0.876573    0.862268    11.00000    0.04187    0.03320 =
         0.02697   -0.00584    0.01444   -0.00480
C3    1    0.418567    0.797417    0.890800    11.00000    0.05357    0.04167 =
         0.03327   -0.00282    0.01762   -0.01134
AFIX  43
H3    2    0.460952    0.737233    0.985669    11.00000   -1.20000
AFIX   0
C4    1    0.249662    0.806039    0.781530    11.00000    0.04751    0.05635 =
         0.04623   -0.01244    0.02330   -0.01908
AFIX  43
H4    2    0.176235    0.751647    0.801425    11.00000   -1.20000
AFIX   0
C5    1    0.187271    0.892876    0.644195    11.00000    0.03795    0.05922 =
         0.04892   -0.01002    0.01595   -0.00372
AFIX  43
H5    2    0.071113    0.897755    0.568083    11.00000   -1.20000
AFIX   0
C6    1    0.293413    0.973037    0.616829    11.00000    0.04450    0.04705 =
         0.04642    0.00209    0.01515    0.00362
AFIX  43
H6    2    0.249835    1.033594    0.522893    11.00000   -1.20000
AFIX   0
C7    1    0.462543    0.965696    0.725209    11.00000    0.04270    0.03432 =
         0.03805   -0.00097    0.01715   -0.00267
AFIX  43
H7    2    0.535075    1.021304    0.706358    11.00000   -1.20000
AFIX   0
C8    1    0.970203    0.946354    1.034238    11.00000    0.03646    0.04615 =
         0.04373    0.00326    0.01026   -0.00440
AFIX  23
H8A   2    1.015254    0.874370    0.999871    11.00000   -1.20000
H8B   2    1.004689    0.948483    1.177141    11.00000   -1.20000
AFIX   0
HKLF 4
REM  a170120mas1 in P2(1)/c
REM R1 =  0.0382 for    1335 Fo > 4sig(Fo)  and  0.0452 for all    1523 data
REM    100 parameters refined using      0 restraints
END
WGHT      0.0293      0.2329
REM Highest difference peak  0.190,  deepest hole -0.161,  1-sigma level  0.033
Q1    1   0.4633  0.8575  0.8970  11.00000  0.05    0.19
Q2    1   0.6038  0.8623  0.9052  11.00000  0.05    0.19
Q3    1   0.5048  0.9233  0.8165  11.00000  0.05    0.15
Q4    1   0.9016  0.7770  1.1807  11.00000  0.05    0.13
Q5    1   0.3397  0.7768  0.8094  11.00000  0.05    0.13
Q6    1   0.2547  0.8386  0.7004  11.00000  0.05    0.13
Q7    1   0.8934  0.9430  0.9801  11.00000  0.05    0.13
Q8    1   1.0000  1.0000  1.0000  10.50000  0.05    0.12
Q9    1   0.1173  0.7835  0.8808  11.00000  0.05    0.11
Q10   1   0.2321  0.9432  0.6561  11.00000  0.05    0.11
Q11   1   0.7117  0.7158  1.0873  11.00000  0.05    0.10
Q12   1   0.3231  0.7574  0.6576  11.00000  0.05    0.09
Q13   1   0.8487  0.6708  1.0908  11.00000  0.05    0.09
Q14   1   0.3730  0.9623  0.6711  11.00000  0.05    0.09
Q15   1   0.7146  0.7578  1.2088  11.00000  0.05    0.09
Q16   1   0.5265  0.6991  0.9553  11.00000  0.05    0.09
Q17   1   0.5894  1.0021  0.6946  11.00000  0.05    0.09
Q18   1   0.7800  0.7381  1.2907  11.00000  0.05    0.09
Q19   1   0.4979  0.8178  1.1830  11.00000  0.05    0.09
Q20   1   0.4054  1.1296  0.7006  11.00000  0.05    0.09
;
_shelx_res_checksum     6438
