# Supplementary material for: Crystal structures of 2-(benzene­carbo­thio­yloxy)ethyl benzene­carbo­thio­ate and 2-(benzene­carbo­thio­yloxy)ethyl benzoate
Source: Acta Crystallogr E Crystallogr Commun. 2017 Sep 8;73(Pt 10):1430–3. doi: 10.1107/S2056989017012701 (PMC5730289; doi:10.1107/S2056989017012701)
Supplement: Supplementary file 2 [file e-73-01430-model_Dsup4.hkl]

data_model_D                                                                    
_shelx_title ' a170120mas2 in P2(1)/c'                                          
_shelx_refln_list_code          4                                               
_shelx_F_calc_maximum      121.42                                               
_exptl_crystal_F_000       316.00                                               
_reflns_d_resolution_high  0.7722                                               
                                                                                
loop_                                                                           
 _space_group_symop_operation_xyz                                               
 'x, y, z'                                                                      
 '-x, y+1/2, -z+1/2'                                                            
 '-x, -y, -z'                                                                   
 'x, -y-1/2, z-1/2'                                                             
                                                                                
_cell_length_a     8.8294                                                       
_cell_length_b    11.6799                                                       
_cell_length_c     7.7275                                                       
_cell_angle_alpha  90.000                                                       
_cell_angle_beta  113.475                                                       
_cell_angle_gamma  90.000                                                       
                                                                                
_shelx_F_squared_multiplier     1.000                                           
                                                                                
loop_                                                                           
 _refln_index_h                                                                 
 _refln_index_k                                                                 
 _refln_index_l                                                                 
 _refln_F_squared_calc                                                          
 _refln_F_squared_meas                                                          
 _refln_F_squared_sigma                                                         
 _refln_observed_status                                                         
   1   0   0        248.94        270.30         4.92 o                         
   2   0   0       3942.37       4070.36        70.92 o                         
   3   0   0       2611.33       2578.65        30.73 o                         
   4   0   0       4797.40       5400.11        45.55 o                         
   5   0   0       1587.69       1575.01        13.76 o                         
   6   0   0         10.33          8.06         1.72 o                         
   7   0   0        381.40        393.87         5.85 o                         
   8   0   0        370.47        318.06         5.48 o                         
   9   0   0        116.19        110.00         4.25 o                         
  10   0   0        372.05        396.13         7.01 o                         
   1   1   0        986.99       1010.11         5.31 o                         
   2   1   0        770.94        792.70         4.85 o                         
   3   1   0       1294.80       1328.99         6.69 o                         
   4   1   0        183.37        154.96         1.97 o                         
   5   1   0         23.24         19.66         0.74 o                         
   6   1   0        412.02        409.77         3.97 o                         
   7   1   0        212.44        181.75         2.64 o                         
   8   1   0        367.99        361.37         4.90 o                         
   9   1   0         62.36         64.38         2.11 o                         
  10   1   0         17.11         14.99         1.74 o                         
   0   2   0          3.52          3.46         0.29 o                         
   1   2   0          2.13          0.72         0.12 o                         
   2   2   0       1933.95       1914.86         9.08 o                         
   3   2   0        637.29        644.12         5.49 o                         
   4   2   0         21.66         34.58         1.29 o                         
   5   2   0        764.24        717.44         6.31 o                         
   6   2   0        267.79        276.11         3.70 o                         
   7   2   0        214.39        217.54         2.92 o                         
   8   2   0          0.73          2.91         0.54 o                         
   9   2   0         69.24         83.86         2.44 o                         
  10   2   0         29.14         28.29         2.34 o                         
   1   3   0        411.30        437.60         2.72 o                         
   2   3   0        553.63        553.06         3.49 o                         
   3   3   0        493.22        499.87         3.07 o                         
   4   3   0        435.22        398.02         2.50 o                         
   5   3   0         47.77         39.74         0.98 o                         
   6   3   0        239.37        238.63         2.86 o                         
   7   3   0         28.83         27.32         1.40 o                         
   8   3   0        254.79        254.66         4.10 o                         
   9   3   0        159.75        161.20         4.27 o                         
  10   3   0          0.03         -0.03         0.68 o                         
   0   4   0       1317.73       1338.33        20.89 o                         
   1   4   0         70.22         77.76         1.01 o                         
   2   4   0        667.16        688.64         3.90 o                         
   3   4   0        224.28        187.32         1.65 o                         
   4   4   0        163.39        160.07         1.57 o                         
   5   4   0        736.77        720.65         5.22 o                         
   6   4   0         44.24         44.27         1.90 o                         
   7   4   0        236.42        225.80         4.59 o                         
   8   4   0         26.94         28.42         2.10 o                         
   9   4   0        175.20        178.17         4.64 o                         
  10   4   0         27.29         26.25         3.13 o                         
   1   5   0       1080.57       1023.00         5.14 o                         
   2   5   0       1921.90       2029.43        11.98 o                         
   3   5   0        651.68        643.97         3.98 o                         
   4   5   0        853.21        828.57         4.97 o                         
   5   5   0         16.67         15.60         1.88 o                         
   6   5   0       2420.79       2389.63        25.28 o                         
   7   5   0          0.22          0.76         1.04 o                         
   8   5   0        109.05        113.48         3.53 o                         
   9   5   0         66.09         65.99         2.90 o                         
   0   6   0        531.47        471.39         3.88 o                         
   1   6   0        338.39        336.54         2.18 o                         
   2   6   0        223.18        200.95         1.80 o                         
   3   6   0        531.09        553.64         5.08 o                         
   4   6   0         64.78         60.13         1.26 o                         
   5   6   0        526.22        524.13         5.37 o                         
   6   6   0         62.64         60.83         2.27 o                         
   7   6   0        282.91        280.47         5.38 o                         
   8   6   0         66.73         65.49         2.74 o                         
   9   6   0         44.41         47.80         2.58 o                         
   1   7   0        383.18        406.05         2.62 o                         
   2   7   0        402.67        467.60         3.77 o                         
   3   7   0         36.18         31.84         0.93 o                         
   4   7   0         45.40         43.24         1.13 o                         
   5   7   0        178.35        182.72         3.00 o                         
   6   7   0        177.86        180.06         5.67 o                         
   7   7   0          0.73          0.91         0.68 o                         
   8   7   0         69.57         72.03         2.95 o                         
   9   7   0          0.03          1.86         0.84 o                         
   0   8   0         24.43         19.92         0.77 o                         
   1   8   0         21.64         21.82         0.62 o                         
   2   8   0         59.48         51.29         1.19 o                         
   3   8   0         97.50         89.91         1.65 o                         
   4   8   0          6.46          5.33         0.58 o                         
   5   8   0         54.48         54.86         1.69 o                         
   6   8   0         84.08         79.91         2.74 o                         
   7   8   0         25.66         22.87         1.90 o                         
   8   8   0         43.62         48.11         3.58 o                         
   1   9   0        381.01        368.41         3.54 o                         
   2   9   0          9.34          9.10         0.64 o                         
   3   9   0         80.31         71.38         1.58 o                         
   4   9   0         88.40         86.88         1.79 o                         
   5   9   0         74.12         67.98         2.19 o                         
   6   9   0        109.21        112.04         3.37 o                         
   7   9   0         16.09         13.47         1.57 o                         
   8   9   0          0.41          0.30         0.74 o                         
   0  10   0        159.88        165.86         5.37 o                         
   1  10   0         49.22         47.92         2.05 o                         
   2  10   0         13.34         12.04         0.94 o                         
   3  10   0          0.77          0.31         0.30 o                         
   4  10   0        104.75         97.23         1.99 o                         
   5  10   0          3.82          3.63         1.07 o                         
   6  10   0         36.95         34.40         2.54 o                         
   7  10   0         19.16         20.97         1.89 o                         
   1  11   0        147.92        155.81         3.85 o                         
   2  11   0          1.69          2.00         0.68 o                         
   3  11   0          7.32          9.67         0.94 o                         
   4  11   0         34.80         37.07         1.58 o                         
   5  11   0          4.58          4.61         0.80 o                         
   6  11   0         28.14         30.25         2.16 o                         
   7  11   0          1.03          1.42         0.84 o                         
   0  12   0        625.19        625.55        12.53 o                         
   1  12   0         46.84         44.77         3.36 o                         
   2  12   0          1.27          0.70         0.68 o                         
   3  12   0          5.41          5.45         1.05 o                         
   4  12   0        109.77        105.55         3.32 o                         
   5  12   0          5.25          3.73         0.95 o                         
   6  12   0          4.54          3.28         1.34 o                         
   1  13   0        126.93        118.14         3.69 o                         
   2  13   0          3.64          4.01         1.00 o                         
   3  13   0         31.03         30.94         3.58 o                         
   4  13   0          0.12          0.45         1.04 o                         
   5  13   0         10.69          8.35         1.94 o                         
   0  14   0         57.65         55.19         3.88 o                         
   1  14   0          7.08          4.64         1.05 o                         
   2  14   0          4.66          3.80         1.05 o                         
   3  14   0          8.66          9.62         1.48 o                         
   1  15   0          2.84         -0.30         1.49 o                         
 -10   1   1         12.08         11.32         1.40 o                         
  -9   1   1         23.90         24.00         1.29 o                         
  -8   1   1          2.71          0.82         0.39 o                         
  -7   1   1        107.34        104.38         1.88 o                         
  -6   1   1          9.53         10.66         0.80 o                         
  -5   1   1        139.74        147.99         1.86 o                         
  -4   1   1        499.08        550.33         3.93 o                         
  -3   1   1          4.62          3.14         0.25 o                         
  -2   1   1        190.14        176.99         1.39 o                         
  -1   1   1        290.95        308.55         2.11 o                         
   0   1   1       2351.62       2325.47        24.40 o                         
   1   1   1       1801.36       1801.61        13.46 o                         
   2   1   1         21.74         24.32         1.92 o                         
   3   1   1         30.67         30.81         0.78 o                         
   4   1   1        216.41        254.37         2.66 o                         
   5   1   1        404.68        433.76         5.27 o                         
   6   1   1          0.04          0.45         0.30 o                         
   7   1   1          0.10         -0.24         0.39 o                         
   8   1   1          2.17          2.89         0.66 o                         
   9   1   1          4.16          5.50         0.79 o                         
 -10   2   1          5.24          8.51         1.07 o                         
  -9   2   1          1.42          0.08         0.48 o                         
  -8   2   1         10.33         13.82         1.26 o                         
  -7   2   1        278.59        278.72         3.25 o                         
  -6   2   1          7.01         11.82         0.69 o                         
  -5   2   1        162.57        173.40         2.05 o                         
  -4   2   1        228.20        263.80         2.39 o                         
  -3   2   1          2.26          1.59         0.48 o                         
  -2   2   1        262.41        258.29         1.79 o                         
  -1   2   1       6951.42       6986.53        93.98 o                         
   0   2   1       2909.49       2981.62        31.14 o                         
   1   2   1        547.70        531.08         3.35 o                         
   2   2   1        116.88        134.29         4.06 o                         
   3   2   1       1199.13       1271.79         7.51 o                         
   4   2   1         30.46         33.65         1.08 o                         
   5   2   1         11.84         12.61         0.74 o                         
   6   2   1          6.82         10.06         0.75 o                         
   7   2   1        259.87        223.47         4.95 o                         
   8   2   1         13.77          9.75         0.97 o                         
   9   2   1         32.52         30.43         3.28 o                         
 -10   3   1          6.69          7.09         1.27 o                         
  -9   3   1         29.48         29.62         2.24 o                         
  -8   3   1          0.05          0.09         0.37 o                         
  -7   3   1        363.75        359.16         5.80 o                         
  -6   3   1        772.73        737.11         7.04 o                         
  -5   3   1        291.60        315.56         2.92 o                         
  -4   3   1        610.55        579.91         3.80 o                         
  -3   3   1        810.96        886.88         8.09 o                         
  -2   3   1        815.13        835.63         6.03 o                         
  -1   3   1       4740.31       4872.20        69.92 o                         
   0   3   1       1030.25       1072.73         6.42 o                         
   1   3   1         31.26         29.94         0.58 o                         
   2   3   1         36.87         40.72         1.03 o                         
   3   3   1        151.56        177.43         1.90 o                         
   4   3   1        164.37        179.65         1.66 o                         
   5   3   1        103.74        100.43         1.99 o                         
   6   3   1        214.42        206.70         4.18 o                         
   7   3   1          4.60          7.29         0.78 o                         
   8   3   1         16.69         20.74         1.84 o                         
   9   3   1         66.70         68.07         2.90 o                         
 -10   4   1         21.19         20.60         2.00 o                         
  -9   4   1         30.78         28.88         2.91 o                         
  -8   4   1        296.83        285.90         4.95 o                         
  -7   4   1        343.77        359.52         4.52 o                         
  -6   4   1         30.57         27.47         1.14 o                         
  -5   4   1         30.06         26.47         0.75 o                         
  -4   4   1        149.28        155.82         1.48 o                         
  -3   4   1        929.67       1053.50         6.17 o                         
  -2   4   1        140.48        126.10         1.69 o                         
  -1   4   1        854.07        840.22         5.45 o                         
   0   4   1        388.00        420.22         3.19 o                         
   1   4   1        443.38        463.29         3.22 o                         
   2   4   1        169.60        172.73         1.82 o                         
   3   4   1        225.61        227.85         1.98 o                         
   4   4   1         11.18          9.57         0.60 o                         
   5   4   1        132.86        132.90         3.58 o                         
   6   4   1        215.95        207.91         3.27 o                         
   7   4   1         32.78         34.13         2.04 o                         
   8   4   1         11.57         11.78         1.79 o                         
   9   4   1         11.62          8.46         1.37 o                         
 -10   5   1          0.61          1.76         0.89 o                         
  -9   5   1         10.76         11.93         1.48 o                         
  -8   5   1         19.75         15.32         1.79 o                         
  -7   5   1         52.38         52.33         3.36 o                         
  -6   5   1         95.78        101.99         2.79 o                         
  -5   5   1         60.53         67.34         2.58 o                         
  -4   5   1         77.30         77.06         1.53 o                         
  -3   5   1         24.29         29.98         0.98 o                         
  -2   5   1          9.47         11.56         0.50 o                         
  -1   5   1        478.87        474.91         3.13 o                         
   0   5   1        132.60        150.82         1.32 o                         
   1   5   1       1408.86       1536.51         8.69 o                         
   2   5   1        244.05        286.20         2.82 o                         
   3   5   1        517.32        490.21         3.43 o                         
   4   5   1        246.23        223.35         2.14 o                         
   5   5   1       1356.24       1351.66        10.41 o                         
   6   5   1         10.91         12.34         1.79 o                         
   7   5   1         71.85         71.32         4.40 o                         
   8   5   1        113.82        123.28         3.80 o                         
   9   5   1         17.24         25.87         2.31 o                         
  -9   6   1          4.74          3.37         0.95 o                         
  -8   6   1        157.27        170.86         4.32 o                         
  -7   6   1         52.22         52.11         4.10 o                         
  -6   6   1        959.43        948.12        15.51 o                         
  -5   6   1        315.75        318.43         3.25 o                         
  -4   6   1          5.61          4.57         0.76 o                         
  -3   6   1        744.36        796.34         6.46 o                         
  -2   6   1        214.30        241.35         2.19 o                         
  -1   6   1        886.82        888.38         4.80 o                         
   0   6   1         16.89         14.86         0.51 o                         
   1   6   1          6.26         10.93         0.51 o                         
   2   6   1        572.89        604.04         3.96 o                         
   3   6   1          3.41          2.49         0.30 o                         
   4   6   1         71.79         77.63         1.45 o                         
   5   6   1         82.08         88.63         2.64 o                         
   6   6   1        122.73        132.16         3.48 o                         
   7   6   1        278.41        270.31         5.74 o                         
   8   6   1          3.41          4.62         1.34 o                         
  -9   7   1         79.50         83.89         3.32 o                         
  -8   7   1         10.47         11.00         1.37 o                         
  -7   7   1        129.79        126.86         5.67 o                         
  -6   7   1        113.55        113.67         2.53 o                         
  -5   7   1        179.44        177.35         2.42 o                         
  -4   7   1        388.77        362.55         3.58 o                         
  -3   7   1         12.00         17.61         0.95 o                         
  -2   7   1        163.56        149.63         2.24 o                         
  -1   7   1        118.32        117.79         1.20 o                         
   0   7   1        390.61        371.18         2.66 o                         
   1   7   1        918.83        951.24         5.05 o                         
   2   7   1         34.41         38.38         0.83 o                         
   3   7   1        297.57        309.03         3.18 o                         
   4   7   1        105.58        111.19         2.16 o                         
   5   7   1        972.96        973.30        10.76 o                         
   6   7   1         39.71         37.94         1.95 o                         
   7   7   1         54.01         55.18         2.48 o                         
   8   7   1         96.10        108.54         6.64 o                         
  -9   8   1         28.10         33.85         2.58 o                         
  -8   8   1        186.28        186.21         4.69 o                         
  -7   8   1        120.61        129.32         3.69 o                         
  -6   8   1         96.10         97.78         3.39 o                         
  -5   8   1          8.01         10.42         0.75 o                         
  -4   8   1          0.68          1.32         0.34 o                         
  -3   8   1        285.14        290.23         3.18 o                         
  -2   8   1         25.13         21.20         1.08 o                         
  -1   8   1          4.27          4.77         0.45 o                         
   0   8   1        426.09        424.80         2.90 o                         
   1   8   1          7.21          8.66         0.80 o                         
   2   8   1        540.45        519.51         3.86 o                         
   3   8   1         37.52         32.47         1.04 o                         
   4   8   1        474.57        470.15         4.55 o                         
   5   8   1         75.21         72.32         2.39 o                         
   6   8   1         48.19         44.63         6.19 o                         
   7   8   1         72.54         73.36         2.90 o                         
   8   8   1         11.77         11.05         2.01 o                         
  -8   9   1         25.98         20.35         1.95 o                         
  -7   9   1          4.06          4.74         1.05 o                         
  -6   9   1        439.59        438.20         5.51 o                         
  -5   9   1          9.12          5.23         0.75 o                         
  -4   9   1        302.49        300.16         4.35 o                         
  -3   9   1        135.87        142.36         3.29 o                         
  -2   9   1        338.02        335.46         3.75 o                         
  -1   9   1        878.82        855.35         6.31 o                         
   0   9   1          7.01          8.59         0.59 o                         
   1   9   1         64.84         55.34         1.27 o                         
   2   9   1         82.14         86.16         1.66 o                         
   3   9   1        342.97        336.23         3.65 o                         
   4   9   1        130.09        132.01         2.64 o                         
   5   9   1         67.08         63.52         1.98 o                         
   6   9   1        212.75        201.90         4.64 o                         
   7   9   1          0.15          0.92         0.89 o                         
  -8  10   1         23.19         19.46         2.01 o                         
  -7  10   1         13.13         12.18         1.47 o                         
  -6  10   1         27.03         27.85         2.01 o                         
  -5  10   1        514.97        488.05         5.82 o                         
  -4  10   1          4.60          3.93         0.54 o                         
  -3  10   1        218.25        209.38         3.13 o                         
  -2  10   1        309.37        321.67         3.54 o                         
  -1  10   1        972.84        973.85         7.16 o                         
   0  10   1         37.07         33.30         2.54 o                         
   1  10   1         83.41         82.41         2.64 o                         
   2  10   1        263.83        254.28         3.71 o                         
   3  10   1         19.57         17.26         1.21 o                         
   4  10   1         58.69         58.02         2.00 o                         
   5  10   1        105.71        108.99         2.64 o                         
   6  10   1         32.11         27.35         3.73 o                         
   7  10   1        194.25        211.04         5.11 o                         
  -7  11   1        187.37        183.44         4.74 o                         
  -6  11   1          1.90          2.22         0.67 o                         
  -5  11   1         55.30         53.72         1.89 o                         
  -4  11   1        316.26        311.17         3.87 o                         
  -3  11   1          4.91          5.58         0.68 o                         
  -2  11   1        229.34        224.70         4.74 o                         
  -1  11   1          0.33          1.15         0.68 o                         
   0  11   1        439.61        429.64         6.75 o                         
   1  11   1        246.25        234.17         5.97 o                         
   2  11   1         35.39         34.52         1.86 o                         
   3  11   1        109.86        115.30         4.47 o                         
   4  11   1         20.10         17.83         1.64 o                         
   5  11   1        124.70        114.06         5.67 o                         
   6  11   1         60.71         71.15         4.18 o                         
  -6  12   1         50.22         58.87         2.82 o                         
  -5  12   1        202.55        205.82         8.13 o                         
  -4  12   1          2.14          2.18         0.61 o                         
  -3  12   1        180.47        184.11         5.29 o                         
  -2  12   1         63.86         58.47         2.53 o                         
  -1  12   1        125.70        128.65         3.69 o                         
   0  12   1        413.61        406.81         6.86 o                         
   1  12   1        106.62        110.89         3.43 o                         
   2  12   1        192.98        193.67         4.59 o                         
   3  12   1         10.27         11.26         1.37 o                         
   4  12   1        195.86        191.96         6.71 o                         
   5  12   1         15.83         18.16         1.79 o                         
  -5  13   1         12.71         11.78         2.09 o                         
  -4  13   1         37.50         37.70         2.36 o                         
  -3  13   1          4.50          2.68         1.34 o                         
  -2  13   1        244.67        232.73         7.98 o                         
  -1  13   1          0.02         -0.52         0.63 o                         
   0  13   1          0.94          1.27         0.74 o                         
   1  13   1         41.66         41.12         2.32 o                         
   2  13   1          7.99          7.22         1.21 o                         
   3  13   1         80.06         85.07         4.85 o                         
   4  13   1         18.25         19.99         2.68 o                         
  -4  14   1          1.99          1.49         0.84 o                         
  -3  14   1         97.98        100.29         3.64 o                         
  -2  14   1         38.25         42.50         2.48 o                         
  -1  14   1          2.56          1.14         0.89 o                         
   0  14   1        209.09        211.00         5.27 o                         
   1  14   1          9.59          6.40         1.21 o                         
   2  14   1         40.11         40.33         4.33 o                         
   3  14   1         66.50         63.24         2.95 o                         
 -11   0   2          2.92         -0.60         1.04 o                         
 -10   0   2        113.21        130.19         4.23 o                         
  -9   0   2          0.01          0.00         0.50 o                         
  -8   0   2         15.02         11.52         1.72 o                         
  -7   0   2        695.08        699.24         7.85 o                         
  -6   0   2        791.22        747.91         7.75 o                         
  -5   0   2        100.37         83.29         1.84 o                         
  -4   0   2        234.22        226.17         3.00 o                         
  -3   0   2       1639.12       1617.92        12.50 o                         
  -2   0   2        122.18        142.74         1.84 o                         
  -1   0   2        292.03        307.11         4.33 o                         
   0   0   2        105.58         99.63         2.24 o                         
   1   0   2        827.62        807.96        10.14 o                         
   2   0   2         41.96         32.52         1.49 o                         
   3   0   2        520.14        598.70         9.10 o                         
   4   0   2        343.88        304.23         4.48 o                         
   5   0   2         38.79         40.67         1.69 o                         
   6   0   2        824.89        763.09         9.12 o                         
   7   0   2          1.48         -0.45         0.45 o                         
   8   0   2         53.22         58.47         3.43 o                         
   9   0   2         72.98         87.11         4.47 o                         
 -11   1   2          0.74         -0.47         0.68 o                         
 -10   1   2         79.87         78.52         2.40 o                         
  -9   1   2        267.63        274.75         3.79 o                         
  -8   1   2         32.74         29.11         1.09 o                         
  -7   1   2        590.77        595.05         5.01 o                         
  -6   1   2          0.07          0.34         0.24 o                         
  -5   1   2       1129.36       1127.27         7.08 o                         
  -4   1   2        751.15        757.74         4.90 o                         
  -3   1   2       1333.08       1370.05        10.35 o                         
  -2   1   2       2782.33       2952.72        17.09 o                         
  -1   1   2       3792.30       3982.04        32.38 o                         
   0   1   2        553.62        568.26         6.04 o                         
   1   1   2        441.90        427.18         6.26 o                         
   2   1   2       1321.47       1386.40        11.14 o                         
   3   1   2         47.41         29.66         1.05 o                         
   4   1   2          2.71          5.53         0.60 o                         
   5   1   2        284.46        285.30         3.82 o                         
   6   1   2        176.83        158.38         2.95 o                         
   7   1   2        287.19        273.08         4.22 o                         
   8   1   2        190.27        187.71         3.67 o                         
   9   1   2         10.04          7.43         1.21 o                         
 -11   2   2         63.34         66.38         2.95 o                         
 -10   2   2        128.85        126.27         5.22 o                         
  -9   2   2        197.75        193.11         3.50 o                         
  -8   2   2        326.26        330.64         4.42 o                         
  -7   2   2         39.95         40.10         1.12 o                         
  -6   2   2        375.04        355.13         3.32 o                         
  -5   2   2       1325.59       1352.35         8.17 o                         
  -4   2   2        613.91        582.55         3.98 o                         
  -3   2   2       1361.03       1372.42         7.62 o                         
  -2   2   2       1394.56       1463.22         7.93 o                         
  -1   2   2      14743.05      14840.93        90.13 o                         
   0   2   2       1097.25       1112.14         7.43 o                         
   1   2   2       1525.85       1623.57        11.70 o                         
   2   2   2       1893.86       1913.47        16.04 o                         
   3   2   2        720.27        790.55         7.85 o                         
   4   2   2       1929.52       1909.80        24.54 o                         
   5   2   2         47.53         43.67         2.76 o                         
   6   2   2        358.08        352.82         5.47 o                         
   7   2   2        160.24        145.75         3.04 o                         
   8   2   2        138.95        144.19         3.20 o                         
   9   2   2        323.44        334.94         6.64 o                         
 -10   3   2         29.44         35.10         2.42 o                         
  -9   3   2        344.88        341.34        10.07 o                         
  -8   3   2          1.41          1.68         0.48 o                         
  -7   3   2       1699.91       1715.04        12.71 o                         
  -6   3   2         91.61         87.83         1.50 o                         
  -5   3   2         58.25         45.75         1.42 o                         
  -4   3   2       1256.61       1289.62         7.49 o                         
  -3   3   2        864.86        934.60         5.44 o                         
  -2   3   2       1116.87       1067.89         8.68 o                         
  -1   3   2        991.14       1003.16         5.91 o                         
   0   3   2        383.36        376.32         3.26 o                         
   1   3   2        789.22        767.26         5.68 o                         
   2   3   2        401.15        373.46         3.57 o                         
   3   3   2       1120.64       1121.85         8.85 o                         
   4   3   2         13.97         11.99         1.17 o                         
   5   3   2        531.71        518.09         5.50 o                         
   6   3   2         77.53         76.28         2.06 o                         
   7   3   2        123.11        132.17         3.52 o                         
   8   3   2         33.75         35.66         4.62 o                         
   9   3   2         41.50         43.11         3.43 o                         
 -10   4   2         20.32         27.28         2.27 o                         
  -9   4   2         37.31         40.42         2.11 o                         
  -8   4   2        341.49        333.23         5.80 o                         
  -7   4   2        163.22        158.12         4.92 o                         
  -6   4   2        475.05        497.15         5.01 o                         
  -5   4   2         24.13         22.29         0.67 o                         
  -4   4   2        873.68        929.63         5.11 o                         
  -3   4   2        107.94         73.58         1.31 o                         
  -2   4   2        167.66        173.66         1.56 o                         
  -1   4   2        964.93        928.35         5.66 o                         
   0   4   2        383.82        395.94         3.44 o                         
   1   4   2       1450.11       1523.51         8.80 o                         
   2   4   2        587.21        588.18         5.85 o                         
   3   4   2         72.88         71.26         1.32 o                         
   4   4   2       1216.11       1163.29         7.75 o                         
   5   4   2        137.28        135.04         2.57 o                         
   6   4   2        273.02        282.00         4.09 o                         
   7   4   2         62.87         65.27         7.31 o                         
   8   4   2         86.41         91.69         3.32 o                         
 -10   5   2         55.00         57.00         2.74 o                         
  -9   5   2        166.74        167.14         4.32 o                         
  -8   5   2         44.70         45.66         2.54 o                         
  -7   5   2          4.83          7.02         0.95 o                         
  -6   5   2         77.68         77.16         2.61 o                         
  -5   5   2        111.27        102.10         4.55 o                         
  -4   5   2         89.56         72.72         1.67 o                         
  -3   5   2        132.57        164.35         2.98 o                         
  -1   5   2         55.66         72.90         1.45 o                         
   0   5   2       1381.03       1475.05         7.57 o                         
   1   5   2          0.48          3.87         0.35 o                         
   2   5   2        140.17        132.51         1.78 o                         
   3   5   2        231.29        216.20         2.45 o                         
   4   5   2        478.56        477.18         4.23 o                         
   5   5   2          2.20          2.62         0.48 o                         
   6   5   2          8.82          7.99         1.10 o                         
   7   5   2        137.72        136.93         3.90 o                         
   8   5   2          1.26         -0.89         0.89 o                         
 -10   6   2         74.83         79.87         3.31 o                         
  -9   6   2         23.54         29.96         5.15 o                         
  -8   6   2        128.34        129.53         3.64 o                         
  -7   6   2          8.86          8.97         1.10 o                         
  -6   6   2        105.76        102.02         4.03 o                         
  -5   6   2          8.51          5.88         0.63 o                         
  -4   6   2         64.26         51.49         1.38 o                         
  -3   6   2        207.85        202.94         2.76 o                         
  -2   6   2          1.19          2.24         0.37 o                         
  -1   6   2        138.74        115.14         1.88 o                         
   0   6   2          6.47          6.19         0.37 o                         
   1   6   2        165.12        141.61         1.77 o                         
   2   6   2        126.64        118.35         1.71 o                         
   3   6   2        115.55        109.81         1.96 o                         
   4   6   2          1.32          1.55         0.36 o                         
   5   6   2          5.94          5.47         0.95 o                         
   6   6   2         43.59         38.82         2.00 o                         
   7   6   2          9.58          8.33         1.72 o                         
   8   6   2         10.83          7.46         1.57 o                         
  -9   7   2          0.12         -0.08         0.67 o                         
  -8   7   2          4.52          6.31         1.10 o                         
  -7   7   2        390.29        390.79         6.38 o                         
  -6   7   2        239.45        209.12         4.22 o                         
  -5   7   2        280.81        273.49         3.64 o                         
  -4   7   2        148.34        143.17         2.44 o                         
  -3   7   2        325.05        328.67         3.79 o                         
  -2   7   2       1216.67       1173.76         8.92 o                         
  -1   7   2          4.36          4.74         0.52 o                         
   0   7   2        271.12        248.05         2.14 o                         
   1   7   2        547.78        570.61         4.91 o                         
   2   7   2        327.05        314.58         3.12 o                         
   3   7   2        416.88        421.04         3.92 o                         
   4   7   2        104.93        115.23         2.38 o                         
   5   7   2       1434.91       1438.88        23.86 o                         
   6   7   2          3.66          5.16         0.93 o                         
   7   7   2         69.99         68.59         2.85 o                         
   8   7   2        149.19        163.77         6.56 o                         
  -9   8   2         11.84         11.30         1.57 o                         
  -8   8   2        139.57        144.56         6.19 o                         
  -7   8   2         51.07         53.84         2.37 o                         
  -6   8   2        267.69        260.88         4.90 o                         
  -5   8   2        117.73        114.86         2.46 o                         
  -4   8   2         69.00         71.47         1.81 o                         
  -3   8   2        506.35        521.48         5.30 o                         
  -2   8   2        278.31        283.07         3.52 o                         
  -1   8   2        204.76        199.02         2.84 o                         
   0   8   2          1.70          1.09         0.48 o                         
   1   8   2          1.59          4.61         0.44 o                         
   2   8   2         38.26         42.67         1.62 o                         
   3   8   2         77.47         75.92         1.60 o                         
   4   8   2          5.82          5.84         0.71 o                         
   5   8   2        207.45        216.23         5.44 o                         
   6   8   2         32.89         34.38         3.58 o                         
   7   8   2         11.01         10.89         1.48 o                         
  -8   9   2          6.55          5.04         1.10 o                         
  -7   9   2         59.10         59.07         2.53 o                         
  -6   9   2         90.93         86.18         2.33 o                         
  -5   9   2         87.84         77.87         2.39 o                         
  -4   9   2          5.25          5.22         0.66 o                         
  -3   9   2         37.63         41.45         1.40 o                         
  -2   9   2        147.43        157.14         2.65 o                         
  -1   9   2          6.13          4.31         0.54 o                         
   0   9   2        240.33        249.60         3.29 o                         
   1   9   2         16.90         18.96         1.86 o                         
   2   9   2         18.70         18.34         0.99 o                         
   3   9   2          5.17          8.24         0.94 o                         
   4   9   2          2.78          2.60         0.59 o                         
   5   9   2         16.19         14.19         2.39 o                         
   6   9   2          0.01         -0.27         0.75 o                         
   7   9   2         16.66         14.57         1.86 o                         
  -8  10   2          7.42          6.61         1.32 o                         
  -7  10   2         43.96         50.39         2.48 o                         
  -6  10   2         39.55         33.54         1.69 o                         
  -5  10   2         50.31         45.46         1.45 o                         
  -4  10   2         58.03         53.25         2.00 o                         
  -3  10   2         27.82         24.53         1.25 o                         
  -2  10   2        314.04        313.56         4.05 o                         
  -1  10   2         76.09         81.93         1.89 o                         
   0  10   2        110.04        108.67         2.37 o                         
   1  10   2         40.45         39.27         1.89 o                         
   2  10   2          0.43          0.45         0.53 o                         
   3  10   2          0.23          0.21         0.41 o                         
   4  10   2         36.26         34.34         2.39 o                         
   5  10   2          3.71          3.28         1.34 o                         
   6  10   2         17.78         18.79         2.68 o                         
  -7  11   2          0.15         -0.63         0.63 o                         
  -6  11   2          0.06          0.80         0.57 o                         
  -5  11   2          0.51         -0.28         0.35 o                         
  -4  11   2          2.11          2.46         0.54 o                         
  -3  11   2          0.35          0.62         0.38 o                         
  -2  11   2         90.57         88.83         1.92 o                         
  -1  11   2         54.14         54.00         3.95 o                         
   0  11   2          9.91         10.41         1.27 o                         
   1  11   2         20.49         21.35         1.79 o                         
   2  11   2         23.96         25.45         3.06 o                         
   3  11   2         12.17         10.82         1.32 o                         
   4  11   2          7.73          8.35         1.21 o                         
   5  11   2          6.34          9.69         1.94 o                         
  -6  12   2         13.35         10.61         1.14 o                         
  -5  12   2          9.67          9.17         1.40 o                         
  -4  12   2          5.26          6.84         0.79 o                         
  -3  12   2          4.48          3.63         0.82 o                         
  -2  12   2         25.55         28.76         2.39 o                         
  -1  12   2        124.13        124.25         3.74 o                         
   0  12   2         15.86         19.69         1.79 o                         
   1  12   2          1.29          1.53         0.79 o                         
   2  12   2         28.04         24.55         2.24 o                         
   3  12   2         99.08        107.17         3.80 o                         
   4  12   2         11.69          9.69         1.94 o                         
  -5  13   2          2.26          2.04         0.89 o                         
  -4  13   2         10.22          9.88         1.42 o                         
  -3  13   2          2.02          1.67         1.57 o                         
  -2  13   2          2.92          4.27         2.24 o                         
  -1  13   2         50.67         50.11         4.55 o                         
   0  13   2         36.52         42.28         2.37 o                         
   1  13   2          0.06         -0.07         0.63 o                         
   2  13   2          7.62         10.59         1.42 o                         
   3  13   2         17.03         20.28         2.83 o                         
   4  13   2         18.87         19.54         2.68 o                         
  -4  14   2         26.34         24.55         2.55 o                         
  -3  14   2          3.23          2.39         1.00 o                         
  -2  14   2          3.97          4.54         1.10 o                         
  -1  14   2        102.19         97.47         3.64 o                         
   0  14   2          3.92          2.43         1.10 o                         
   1  14   2          3.85          3.29         1.64 o                         
   2  14   2          5.94          7.53         1.37 o                         
 -11   1   3         13.46         13.72         2.24 o                         
 -10   1   3          0.47          0.68         0.54 o                         
  -9   1   3          5.29          5.67         0.80 o                         
  -8   1   3        685.60        677.78         5.70 o                         
  -7   1   3         34.75         30.20         0.97 o                         
  -6   1   3         48.52         43.10         1.04 o                         
  -5   1   3         99.32        117.17         1.56 o                         
  -4   1   3        317.61        349.99         2.84 o                         
  -3   1   3          0.15         -0.09         0.11 o                         
  -2   1   3         70.43         85.24         1.26 o                         
  -1   1   3        197.22        206.65         2.74 o                         
   0   1   3        687.08        714.02         6.75 o                         
   1   1   3         15.96         15.57         1.42 o                         
   2   1   3        124.97        128.72         3.58 o                         
   3   1   3        102.48        109.63         2.53 o                         
   4   1   3        380.92        374.69         6.49 o                         
   5   1   3         15.54         10.54         1.64 o                         
   6   1   3         40.69         39.23         1.90 o                         
   7   1   3         13.02         16.04         1.58 o                         
   8   1   3         31.02         32.57         3.73 o                         
 -11   2   3         14.92         15.71         2.09 o                         
 -10   2   3         11.48         11.11         1.42 o                         
  -9   2   3          4.23          4.45         0.74 o                         
  -8   2   3        534.48        550.59         7.12 o                         
  -7   2   3         76.47         72.20         1.44 o                         
  -6   2   3         48.43         54.02         1.16 o                         
  -5   2   3          2.32          3.82         0.34 o                         
  -4   2   3        869.06        991.08         6.11 o                         
  -3   2   3         57.74         55.41         0.87 o                         
  -2   2   3          1.71          3.77         0.28 o                         
  -1   2   3        115.14        123.76         2.00 o                         
   0   2   3        359.13        388.31         4.38 o                         
   1   2   3         75.61         80.18         4.70 o                         
   2   2   3        183.67        177.64         4.33 o                         
   3   2   3         78.61         69.03         2.00 o                         
   4   2   3        180.83        178.39         4.92 o                         
   5   2   3          9.64         10.66         1.16 o                         
   6   2   3          1.18          1.30         0.97 o                         
   7   2   3         39.30         36.21         3.95 o                         
   8   2   3         10.91         11.23         2.16 o                         
 -11   3   3          7.94         10.54         1.53 o                         
 -10   3   3          3.09          4.41         1.00 o                         
  -9   3   3          0.00          0.84         0.75 o                         
  -8   3   3         37.40         36.92         1.79 o                         
  -7   3   3        132.58        135.90         3.13 o                         
  -6   3   3         36.95         36.90         1.27 o                         
  -5   3   3         99.46        103.07         1.41 o                         
  -4   3   3        133.87        153.35         1.70 o                         
  -3   3   3         46.97         52.08         0.80 o                         
  -2   3   3         13.81         18.54         0.50 o                         
  -1   3   3         51.51         46.77         1.18 o                         
   0   3   3        888.96        978.05         8.70 o                         
   1   3   3         32.43         45.64         1.94 o                         
   2   3   3          6.66          2.98         0.53 o                         
   3   3   3        403.66        391.63         4.62 o                         
   4   3   3        767.71        765.45         7.09 o                         
   5   3   3        132.14        122.29         2.61 o                         
   6   3   3         59.22         53.69         1.86 o                         
   7   3   3         66.22         72.89         2.74 o                         
   8   3   3         15.23         19.24         2.68 o                         
 -10   4   3         12.83         15.45         1.68 o                         
  -9   4   3         55.74         60.75         2.52 o                         
  -8   4   3         31.85         33.94         5.00 o                         
  -7   4   3        315.52        306.98         5.44 o                         
  -6   4   3        550.11        557.01         6.96 o                         
  -5   4   3         12.40         14.69         1.42 o                         
  -4   4   3        391.98        414.27         3.01 o                         
  -3   4   3          1.85          2.41         0.29 o                         
  -2   4   3       4003.90       4155.51        20.00 o                         
  -1   4   3         20.08         30.21         1.14 o                         
   0   4   3        134.33        135.91         2.00 o                         
   1   4   3        310.48        287.85         3.24 o                         
   2   4   3        327.34        323.73         4.24 o                         
   3   4   3        208.94        200.03         2.95 o                         
   4   4   3          0.40         -0.18         0.50 o                         
   5   4   3         10.13         10.61         1.47 o                         
   6   4   3        229.81        225.59         3.84 o                         
   7   4   3         10.36         13.17         2.09 o                         
   8   4   3         37.32         42.81         4.03 o                         
 -10   5   3        125.21        129.76         4.55 o                         
  -9   5   3          4.37          6.71         1.10 o                         
  -8   5   3         18.22         18.20         1.57 o                         
  -7   5   3         26.33         24.40         1.69 o                         
  -6   5   3         47.96         43.49         1.94 o                         
  -5   5   3        551.26        527.95        10.81 o                         
  -4   5   3         38.24         31.20         1.42 o                         
  -3   5   3          0.75          1.56         0.23 o                         
  -2   5   3       1869.63       1921.21        14.32 o                         
  -1   5   3        199.66        194.54         2.35 o                         
   0   5   3        733.90        744.93         6.09 o                         
   1   5   3         73.45         73.31         1.58 o                         
   2   5   3        268.44        276.44         2.89 o                         
   3   5   3        208.21        208.32         2.62 o                         
   4   5   3         42.94         41.20         1.40 o                         
   5   5   3        276.21        272.38         4.03 o                         
   6   5   3          0.33          0.73         0.97 o                         
   7   5   3         47.93         48.89         3.88 o                         
 -10   6   3         76.37         83.75         5.15 o                         
  -9   6   3        104.38         99.04         3.37 o                         
  -8   6   3        117.92        129.13         4.55 o                         
  -7   6   3         12.95         12.29         1.32 o                         
  -6   6   3         50.67         41.24         1.79 o                         
  -5   6   3         24.71         26.29         2.39 o                         
  -4   6   3        109.78        109.25         2.09 o                         
  -3   6   3        108.41        102.39         1.98 o                         
  -2   6   3        216.51        220.96         2.24 o                         
  -1   6   3        169.95        176.26         2.06 o                         
   0   6   3         53.23         66.32         1.25 o                         
   1   6   3        155.86        144.76         1.96 o                         
   2   6   3         90.59         82.36         1.77 o                         
   3   6   3        389.08        384.31         4.55 o                         
   4   6   3        121.49        124.72         2.99 o                         
   5   6   3         19.79         17.60         2.24 o                         
   6   6   3         13.41         14.55         1.58 o                         
   7   6   3         12.88         17.46         1.79 o                         
  -9   7   3         11.75         13.22         1.63 o                         
  -8   7   3         21.77         22.82         1.90 o                         
  -7   7   3         12.74         20.11         4.55 o                         
  -6   7   3         22.33         14.65         4.03 o                         
  -5   7   3        180.03        176.13         2.96 o                         
  -4   7   3         30.23         28.31         1.17 o                         
  -3   7   3          4.43          4.31         0.57 o                         
  -2   7   3        868.14        855.65         7.28 o                         
  -1   7   3          2.14          3.26         0.38 o                         
   0   7   3        435.99        439.60         3.91 o                         
   1   7   3          2.46          2.15         0.44 o                         
   2   7   3        345.99        338.67         3.44 o                         
   3   7   3        129.72        128.85         2.10 o                         
   4   7   3         44.46         49.64         2.05 o                         
   5   7   3         26.15         27.30         2.83 o                         
   6   7   3         11.25         10.74         1.94 o                         
   7   7   3         30.24         30.00         2.83 o                         
  -9   8   3         86.18         93.05         3.43 o                         
  -8   8   3         63.09         56.01         2.58 o                         
  -7   8   3         72.62         74.03         2.69 o                         
  -6   8   3        484.44        431.31         6.54 o                         
  -5   8   3          6.44          7.92         1.40 o                         
  -4   8   3        345.98        341.72         4.33 o                         
  -3   8   3        320.08        304.81         3.92 o                         
  -2   8   3       1149.18       1106.48         9.03 o                         
  -1   8   3        258.97        254.23         3.43 o                         
   0   8   3          4.37          3.77         0.44 o                         
   1   8   3        548.65        521.58         5.34 o                         
   2   8   3          5.91          3.19         0.54 o                         
   3   8   3        127.70        123.28         2.52 o                         
   4   8   3        124.75        129.10         3.37 o                         
   5   8   3          9.50          9.10         1.42 o                         
   6   8   3        209.67        213.74         7.01 o                         
  -9   9   3          2.36          2.98         1.79 o                         
  -8   9   3        120.29        120.37         3.80 o                         
  -7   9   3        167.89        171.51         4.27 o                         
  -6   9   3         81.70         73.60         2.18 o                         
  -5   9   3        205.24        194.46         4.60 o                         
  -4   9   3          1.53          1.83         0.54 o                         
  -3   9   3        470.63        474.88         5.30 o                         
  -2   9   3          0.44          0.69         0.40 o                         
  -1   9   3        174.25        168.24         2.81 o                         
   0   9   3        500.67        488.40         5.23 o                         
   1   9   3         70.49         59.40         1.68 o                         
   2   9   3        113.69        121.44         3.21 o                         
   3   9   3         23.25         23.86         1.74 o                         
   4   9   3        520.74        528.15        10.89 o                         
   5   9   3        113.85        131.70         5.37 o                         
   6   9   3         34.03         33.71         3.43 o                         
  -8  10   3        143.27        150.30         4.32 o                         
  -7  10   3         96.19        103.68         2.98 o                         
  -6  10   3        159.73        164.57         4.55 o                         
  -5  10   3          0.17          0.27         0.41 o                         
  -4  10   3        284.91        288.34         4.19 o                         
  -3  10   3          9.55          9.34         1.50 o                         
  -2  10   3         33.66         35.19         1.39 o                         
  -1  10   3        211.85        213.59         3.35 o                         
   0  10   3          3.27          4.19         0.66 o                         
   1  10   3        288.18        278.52         4.93 o                         
   2  10   3         84.04         80.38         2.68 o                         
   3  10   3        112.78        107.41         3.37 o                         
   4  10   3        299.94        293.78         6.54 o                         
   5  10   3        111.88        108.73         4.92 o                         
  -7  11   3        217.73        199.37         4.02 o                         
  -6  11   3         23.21         26.56         1.97 o                         
  -5  11   3        147.81        150.72         3.13 o                         
  -4  11   3         70.51         67.38         2.06 o                         
  -3  11   3        357.38        345.90         4.69 o                         
  -2  11   3         18.65         19.21         1.26 o                         
  -1  11   3         10.28          9.99         1.15 o                         
   0  11   3         11.04          9.22         1.40 o                         
   1  11   3          2.38          3.28         1.34 o                         
   2  11   3         85.82         90.81         7.98 o                         
   3  11   3         52.93         58.77         3.73 o                         
  -6  12   3         69.58         69.66         2.85 o                         
  -5  12   3          0.42          0.33         0.46 o                         
  -4  12   3         66.28         70.21         1.91 o                         
  -3  12   3         57.17         59.23         2.35 o                         
  -2  12   3         15.15         15.36         2.39 o                         
  -1  12   3         49.38         48.03         2.43 o                         
   0  12   3         24.08         21.67         2.01 o                         
   1  12   3         44.92         52.00         2.53 o                         
   2  12   3         23.81         22.82         2.00 o                         
   3  12   3         21.88         26.85         3.13 o                         
  -5  13   3        203.08        206.65         4.15 o                         
  -4  13   3          2.76          3.33         1.04 o                         
  -3  13   3        114.98        116.09         3.85 o                         
  -2  13   3         84.25         82.90         3.65 o                         
  -1  13   3         90.56         87.88         3.37 o                         
   0  13   3        150.54        158.01         4.48 o                         
   1  13   3          3.80          4.57         2.24 o                         
   2  13   3        170.21        162.38         4.53 o                         
  -3  14   3          6.31          4.03         1.64 o                         
  -2  14   3         39.16         44.71         5.37 o                         
  -1  14   3        256.39        281.85         7.46 o                         
   0  14   3         40.05         43.65         2.94 o                         
   1  14   3         86.50         88.00         4.92 o                         
 -11   0   4         77.74         78.90         4.33 o                         
 -10   0   4        129.64        122.90         5.07 o                         
  -9   0   4        447.66        432.72         6.37 o                         
  -8   0   4          3.12          2.77         0.63 o                         
  -7   0   4        184.90        175.37         3.32 o                         
  -6   0   4        230.39        223.95         3.53 o                         
  -5   0   4        592.58        626.21         6.56 o                         
  -4   0   4        210.71        184.47         4.62 o                         
  -3   0   4        236.34        233.39         3.22 o                         
  -2   0   4       1397.07       1380.30        11.65 o                         
  -1   0   4       2070.75       2154.67        24.31 o                         
   0   0   4        640.20        701.77        10.29 o                         
   1   0   4        996.72        934.59        12.98 o                         
   2   0   4          3.64          4.92         1.04 o                         
   3   0   4       2530.90       2468.64        29.68 o                         
   4   0   4        130.88        122.75         4.47 o                         
   5   0   4        353.04        337.09         8.20 o                         
   6   0   4        181.50        170.18         5.97 o                         
   7   0   4        184.97        185.40         6.56 o                         
 -11   1   4         19.14         14.77         2.39 o                         
 -10   1   4        234.74        247.21         5.06 o                         
  -9   1   4        158.59        152.45         2.96 o                         
  -8   1   4       1382.64       1383.34         9.35 o                         
  -7   1   4         81.83         83.87         1.74 o                         
  -6   1   4        277.81        271.81         2.83 o                         
  -5   1   4       1134.92       1185.03         7.49 o                         
  -4   1   4        397.51        424.32         3.40 o                         
  -3   1   4       1322.84       1335.03        10.36 o                         
  -2   1   4          0.89          0.06         0.19 o                         
  -1   1   4        189.28        186.67         2.95 o                         
   0   1   4        423.07        413.27         5.01 o                         
   1   1   4        203.22        186.34         4.85 o                         
   2   1   4        751.99        731.12         8.07 o                         
   3   1   4          1.08          2.26         0.75 o                         
   4   1   4        323.51        323.83         5.38 o                         
   5   1   4         27.14         25.28         1.94 o                         
   6   1   4         98.03        106.55         3.32 o                         
   7   1   4         75.15         70.05         2.85 o                         
 -11   2   4         64.83         74.60         5.44 o                         
 -10   2   4         27.20         27.63         2.00 o                         
  -9   2   4         25.29         27.83         3.21 o                         
  -8   2   4          1.38          2.09         0.56 o                         
  -7   2   4        479.05        493.72         5.12 o                         
  -6   2   4        120.93        113.10         1.68 o                         
  -5   2   4        363.32        379.05         3.25 o                         
  -4   2   4        197.09        174.86         2.09 o                         
  -3   2   4        311.15        346.59         2.91 o                         
  -2   2   4         84.15         63.58         1.54 o                         
  -1   2   4         65.99         67.15         1.68 o                         
   0   2   4        684.37        677.11         7.06 o                         
   1   2   4         85.12         76.38         2.00 o                         
   2   2   4         40.18         41.84         1.58 o                         
   3   2   4        455.88        432.26         6.06 o                         
   4   2   4          3.39          3.46         0.74 o                         
   5   2   4        663.58        652.90         8.70 o                         
   6   2   4         34.56         43.03         2.16 o                         
   7   2   4         42.24         45.17         2.37 o                         
 -11   3   4         31.02         34.87         2.52 o                         
 -10   3   4        102.86        110.80         3.48 o                         
  -9   3   4        140.77        135.29         3.64 o                         
  -8   3   4         25.60         24.36         1.74 o                         
  -7   3   4          5.68          7.21         0.95 o                         
  -6   3   4        520.36        504.08         6.43 o                         
  -5   3   4         61.02         51.17         0.98 o                         
  -4   3   4         19.51         12.28         0.53 o                         
  -3   3   4        925.76        970.73         6.11 o                         
  -2   3   4        641.90        644.30         5.71 o                         
  -1   3   4       1924.29       2022.33        16.44 o                         
   0   3   4         45.74         32.75         1.27 o                         
   1   3   4        801.23        827.07         8.58 o                         
   2   3   4        170.20        157.84         3.22 o                         
   3   3   4        738.14        729.50         8.73 o                         
   4   3   4         70.68         68.98         2.91 o                         
   5   3   4         28.93         26.77         1.89 o                         
   6   3   4        227.96        233.88         9.62 o                         
   7   3   4         30.44         24.70         2.11 o                         
 -11   4   4        127.68        136.62         5.97 o                         
 -10   4   4         88.24         87.98         3.22 o                         
  -9   4   4        162.91        171.17         4.16 o                         
  -8   4   4          8.08          8.49         1.49 o                         
  -7   4   4         13.03         16.63         1.42 o                         
  -6   4   4        424.35        425.44         5.91 o                         
  -5   4   4         66.32         52.14         1.79 o                         
  -4   4   4        472.39        460.87         4.21 o                         
  -3   4   4        828.13        872.83         6.79 o                         
  -2   4   4       1859.90       1942.49        12.98 o                         
  -1   4   4         63.71         62.00         1.68 o                         
   0   4   4        152.31        137.39         2.83 o                         
   1   4   4        608.76        603.99         6.91 o                         
   2   4   4        306.16        301.60         5.00 o                         
   3   4   4         21.84         23.20         1.58 o                         
   4   4   4         76.39         74.76         2.52 o                         
   5   4   4         39.60         40.16         2.00 o                         
   6   4   4         18.41         16.77         1.86 o                         
   7   4   4          0.15          0.27         1.04 o                         
 -10   5   4         37.31         34.73         2.68 o                         
  -9   5   4          0.29          0.39         0.82 o                         
  -8   5   4        181.52        184.08         5.67 o                         
  -7   5   4        243.46        218.86         6.86 o                         
  -6   5   4         43.25         36.28         3.28 o                         
  -5   5   4        305.34        306.40         4.80 o                         
  -4   5   4         57.47         57.65         1.90 o                         
  -3   5   4       1261.38       1178.62        21.94 o                         
  -2   5   4        122.30        128.81         2.02 o                         
  -1   5   4        182.54        176.72         2.50 o                         
   0   5   4        276.21        271.08         4.05 o                         
   1   5   4        265.95        241.97         4.70 o                         
   2   5   4        366.10        361.61         5.27 o                         
   3   5   4        100.37        100.80         2.74 o                         
   4   5   4        342.10        328.67         5.53 o                         
   5   5   4         86.35         89.39         2.95 o                         
   6   5   4         55.78         51.47         2.37 o                         
 -10   6   4          9.06          8.31         2.76 o                         
  -9   6   4        155.34        165.60         4.32 o                         
  -8   6   4          3.71          4.45         1.57 o                         
  -7   6   4        231.59        215.45         4.43 o                         
  -6   6   4         71.87         70.90         2.37 o                         
  -5   6   4        164.98        166.83         3.48 o                         
  -4   6   4        505.03        510.25         6.54 o                         
  -3   6   4        137.93        123.13         2.85 o                         
  -2   6   4        571.16        567.65         5.71 o                         
  -1   6   4         15.94         15.71         1.06 o                         
   0   6   4        299.47        289.15         3.62 o                         
   1   6   4        141.62        159.79         2.69 o                         
   2   6   4        128.81        126.40         2.95 o                         
   3   6   4        253.07        246.45         5.07 o                         
   4   6   4          0.26          0.15         0.42 o                         
   5   6   4         71.87         70.96         2.69 o                         
   6   6   4         27.81         29.53         3.13 o                         
 -10   7   4         31.50         25.21         4.62 o                         
  -9   7   4         31.00         29.56         2.21 o                         
  -8   7   4          7.59          9.41         1.27 o                         
  -7   7   4         10.14         10.22         1.25 o                         
  -6   7   4         60.99         58.22         2.27 o                         
  -5   7   4         28.76         28.19         1.72 o                         
  -4   7   4          0.36          0.17         0.47 o                         
  -3   7   4         33.62         35.85         1.34 o                         
  -2   7   4         62.41         72.16         1.83 o                         
  -1   7   4        290.46        305.39         3.98 o                         
   0   7   4         10.15         12.57         0.78 o                         
   1   7   4          2.46          3.03         0.54 o                         
   2   7   4         42.63         43.94         1.49 o                         
   3   7   4         42.20         44.02         3.13 o                         
   4   7   4         44.50         46.26         2.59 o                         
   5   7   4          4.01          2.98         1.34 o                         
   6   7   4         20.09         24.01         2.98 o                         
  -9   8   4         37.91         38.42         5.07 o                         
  -8   8   4         17.19         21.61         1.95 o                         
  -7   8   4        323.54        304.42         5.70 o                         
  -6   8   4         39.25         32.90         1.79 o                         
  -5   8   4         68.49         65.40         4.92 o                         
  -4   8   4         77.35         72.80         2.00 o                         
  -3   8   4        601.06        605.58        10.13 o                         
  -2   8   4          0.20          0.02         0.32 o                         
  -1   8   4         36.33         32.06         1.29 o                         
   0   8   4        201.52        202.50         3.23 o                         
   1   8   4          2.54          4.07         0.59 o                         
   2   8   4         33.53         31.92         1.34 o                         
   3   8   4         62.53         66.00         2.76 o                         
   4   8   4        165.99        172.72         5.97 o                         
   5   8   4         62.98         63.54         3.88 o                         
   6   8   4         12.50         14.62         2.83 o                         
  -8   9   4         62.45         64.22         2.79 o                         
  -7   9   4          0.23          0.22         0.63 o                         
  -6   9   4         36.21         42.32         2.11 o                         
  -5   9   4         16.89         19.17         1.31 o                         
  -4   9   4        173.93        174.61         3.21 o                         
  -3   9   4         25.47         22.52         1.37 o                         
  -2   9   4         20.13         19.48         1.24 o                         
  -1   9   4          0.54          0.40         0.40 o                         
   0   9   4         25.30         29.08         1.28 o                         
   1   9   4          0.63         -0.32         0.32 o                         
   2   9   4         50.77         49.60         2.14 o                         
   3   9   4        143.01        145.29         3.74 o                         
   4   9   4        373.36        387.35         9.40 o                         
   5   9   4          3.29          3.28         1.49 o                         
  -8  10   4         29.49         26.43         2.21 o                         
  -7  10   4         13.65         14.91         1.63 o                         
  -6  10   4         27.58         22.15         1.79 o                         
  -5  10   4          9.92         12.97         1.13 o                         
  -4  10   4         74.49         79.65         2.24 o                         
  -3  10   4         22.53         21.11         1.36 o                         
  -2  10   4        106.68        101.42         2.42 o                         
  -1  10   4          0.88          1.42         0.47 o                         
   0  10   4         28.98         26.31         1.48 o                         
   1  10   4         81.54         75.29         6.34 o                         
   2  10   4         57.51         59.52         2.42 o                         
   3  10   4          7.54          8.65         1.72 o                         
   4  10   4         17.58         14.32         2.24 o                         
  -7  11   4          3.45          2.39         0.95 o                         
  -6  11   4         18.28         20.00         2.24 o                         
  -5  11   4         33.79         35.02         2.54 o                         
  -4  11   4          0.25          0.21         0.48 o                         
  -3  11   4         23.09         28.41         1.65 o                         
  -2  11   4          2.96          4.62         0.85 o                         
  -1  11   4         71.67         75.17         2.16 o                         
   0  11   4          1.50          0.97         0.63 o                         
   1  11   4         55.67         54.49         2.42 o                         
   2  11   4          5.48          4.33         1.49 o                         
   3  11   4         10.96         13.42         2.24 o                         
  -6  12   4          6.87          5.59         0.97 o                         
  -5  12   4          2.03          2.68         0.74 o                         
  -4  12   4          4.05          3.84         0.80 o                         
  -3  12   4         39.19         43.53         1.79 o                         
  -2  12   4          3.41          4.47         1.64 o                         
  -1  12   4         79.72         85.02         4.62 o                         
   0  12   4          1.36          0.75         1.19 o                         
   1  12   4          2.98          1.49         1.34 o                         
   2  12   4         20.67         24.91         3.13 o                         
  -5  13   4          1.15          0.49         0.68 o                         
  -4  13   4          0.60          0.71         0.63 o                         
  -3  13   4         13.79         11.34         2.39 o                         
  -2  13   4         32.29         34.01         3.58 o                         
  -1  13   4          7.95          8.35         2.09 o                         
   0  13   4         23.67         22.13         3.88 o                         
   1  13   4          1.26          2.33         1.00 o                         
 -11   1   5          1.50          1.79         1.19 o                         
 -10   1   5         40.32         41.61         3.13 o                         
  -9   1   5        499.99        490.07         7.01 o                         
  -8   1   5         34.26         34.98         1.63 o                         
  -7   1   5         18.92         18.58         1.12 o                         
  -6   1   5        199.75        209.00         2.47 o                         
  -5   1   5        242.38        265.85         2.86 o                         
  -4   1   5         71.62         67.40         1.28 o                         
  -3   1   5         17.23         17.64         0.65 o                         
  -2   1   5         70.22         79.31         2.05 o                         
  -1   1   5        744.76        808.51         9.99 o                         
   0   1   5         23.57         24.09         1.27 o                         
   1   1   5         35.35         39.34         1.63 o                         
   2   1   5        364.75        350.94         5.52 o                         
   3   1   5        582.16        574.96         7.75 o                         
   4   1   5         70.14         71.61         2.64 o                         
   5   1   5         12.71         10.97         1.36 o                         
   6   1   5         28.67         24.10         1.95 o                         
 -11   2   5         22.46         24.91         3.13 o                         
 -10   2   5          0.49          0.17         0.68 o                         
  -9   2   5        120.85        119.73         3.37 o                         
  -8   2   5         69.13         66.46         5.22 o                         
  -7   2   5         27.66         29.26         2.39 o                         
  -6   2   5         18.71         18.00         0.77 o                         
  -5   2   5         19.70         18.21         0.74 o                         
  -4   2   5          1.22          2.50         0.39 o                         
  -3   2   5         61.07         55.61         1.15 o                         
  -2   2   5        132.44        130.11         2.18 o                         
  -1   2   5          4.57          5.94         0.74 o                         
   0   2   5         11.39          7.57         0.84 o                         
   1   2   5          2.57          3.64         0.63 o                         
   2   2   5        408.40        405.26         6.01 o                         
   3   2   5          5.58          6.34         0.97 o                         
   4   2   5         20.87         20.36         1.69 o                         
   5   2   5          6.66         10.43         1.37 o                         
   6   2   5         45.97         45.89         6.56 o                         
 -11   3   5         59.07         60.56         3.65 o                         
 -10   3   5          0.10         -0.20         0.60 o                         
  -9   3   5          4.94          7.17         1.10 o                         
  -8   3   5         16.06         15.27         1.37 o                         
  -7   3   5          4.09          5.95         0.89 o                         
  -6   3   5         37.11         37.25         1.63 o                         
  -5   3   5          1.51          3.04         0.45 o                         
  -4   3   5         46.87         43.98         1.02 o                         
  -3   3   5         12.08          8.25         0.80 o                         
  -2   3   5         54.36         63.25         1.51 o                         
  -1   3   5         58.89         60.35         1.84 o                         
   0   3   5         16.15         13.99         1.15 o                         
   1   3   5          0.58          0.28         0.38 o                         
   2   3   5        127.31        123.12         3.06 o                         
   3   3   5         20.17         21.26         1.63 o                         
   4   3   5         66.80         67.86         3.13 o                         
   5   3   5          1.82          1.49         0.68 o                         
   6   3   5         20.26         18.59         1.84 o                         
 -10   4   5          1.38          1.90         0.89 o                         
  -9   4   5        199.28        199.01         4.92 o                         
  -8   4   5         19.87         16.80         1.48 o                         
  -7   4   5          5.94          7.14         1.00 o                         
  -6   4   5          3.46          4.49         0.97 o                         
  -5   4   5        119.81        115.98         2.85 o                         
  -4   4   5        117.73        116.45         3.13 o                         
  -3   4   5         10.87         10.07         0.68 o                         
  -2   4   5          7.07          6.69         0.63 o                         
  -1   4   5          3.29          5.28         0.82 o                         
   0   4   5        105.62         99.63         2.52 o                         
   1   4   5        226.24        216.27         6.41 o                         
   2   4   5         84.75         87.05         2.64 o                         
   3   4   5          6.56          6.86         1.00 o                         
   4   4   5         17.52         13.80         1.64 o                         
   5   4   5          6.42          6.00         1.05 o                         
   6   4   5          1.02         -0.57         0.60 o                         
 -10   5   5          0.12          0.40         0.82 o                         
  -9   5   5          0.37         -0.57         0.57 o                         
  -8   5   5         19.18         23.87         1.86 o                         
  -7   5   5         16.27         11.28         2.31 o                         
  -6   5   5         64.43         63.22         2.27 o                         
  -5   5   5          0.16          0.52         0.67 o                         
  -4   5   5          1.97          1.78         0.57 o                         
  -3   5   5         13.83         12.07         1.94 o                         
  -2   5   5         22.46         22.67         1.03 o                         
  -1   5   5        101.85         99.87         2.02 o                         
   0   5   5          2.41          3.91         0.68 o                         
   1   5   5          5.58          5.01         1.27 o                         
   2   5   5         45.15         43.74         1.84 o                         
   3   5   5          0.58          0.57         0.57 o                         
   4   5   5        122.69        123.97         4.77 o                         
   5   5   5         29.15         24.18         1.95 o                         
   6   5   5          8.55         10.74         2.09 o                         
 -10   6   5         44.00         43.34         6.04 o                         
  -9   6   5         42.54         41.65         2.46 o                         
  -8   6   5          0.18          0.31         0.57 o                         
  -7   6   5        715.49        676.69         8.86 o                         
  -6   6   5          6.08          5.12         1.12 o                         
  -5   6   5        191.16        184.48         3.90 o                         
  -4   6   5       1016.40        987.29        12.98 o                         
  -3   6   5       2405.42       2352.38        20.30 o                         
  -2   6   5        281.37        265.49         4.54 o                         
  -1   6   5          5.99          6.65         1.07 o                         
   0   6   5        628.33        592.03         7.21 o                         
   1   6   5         78.36         68.99         2.27 o                         
   2   6   5        177.85        174.38         3.80 o                         
   3   6   5        126.87        128.44         3.48 o                         
   4   6   5          6.25          8.71         1.21 o                         
   5   6   5        170.55        168.98         4.37 o                         
  -9   7   5         32.23         30.07         2.31 o                         
  -8   7   5        108.93        107.69         3.43 o                         
  -7   7   5         10.91          9.34         1.16 o                         
  -6   7   5        233.32        216.35         4.54 o                         
  -5   7   5         27.75         28.53         1.90 o                         
  -4   7   5        278.61        282.36         4.96 o                         
  -3   7   5        220.69        221.14         4.62 o                         
  -2   7   5         93.75         88.99         4.10 o                         
  -1   7   5        324.28        312.07         7.91 o                         
   0   7   5          6.05          1.87         0.75 o                         
   1   7   5         92.77         99.09         2.79 o                         
   2   7   5         26.73         30.37         1.69 o                         
   3   7   5         12.38          8.36         1.16 o                         
   4   7   5        284.56        299.71         5.74 o                         
   5   7   5          0.20          0.45         1.04 o                         
  -9   8   5         80.42         87.12         4.25 o                         
  -8   8   5         16.83         16.81         4.47 o                         
  -7   8   5         13.99         17.61         1.74 o                         
  -6   8   5         12.93         16.78         1.58 o                         
  -5   8   5        110.35        114.55         3.27 o                         
  -4   8   5          9.14          8.14         1.05 o                         
  -3   8   5          6.31          6.54         0.95 o                         
  -2   8   5         75.29         81.63         2.58 o                         
  -1   8   5         25.61         28.23         1.72 o                         
   0   8   5         55.72         61.93         2.27 o                         
   1   8   5         96.11         90.28         2.69 o                         
   2   8   5        103.23        108.56         3.11 o                         
   3   8   5          1.34          2.11         0.82 o                         
   4   8   5         21.29         26.10         2.98 o                         
  -8   9   5         21.05         21.30         3.65 o                         
  -7   9   5          7.04          9.41         1.86 o                         
  -6   9   5        194.69        206.47         7.68 o                         
  -5   9   5         30.34         33.71         2.21 o                         
  -4   9   5         48.11         43.43         2.68 o                         
  -3   9   5        107.48         94.01         4.33 o                         
  -2   9   5          5.55          4.17         0.89 o                         
  -1   9   5        196.54        194.73         3.54 o                         
   0   9   5          5.08          4.67         0.77 o                         
   1   9   5        133.40        130.54         3.43 o                         
   3   9   5         14.46         11.48         1.94 o                         
   4   9   5         20.40         24.61         2.98 o                         
  -7  10   5         42.90         49.68         5.52 o                         
  -6  10   5          2.67          3.00         0.84 o                         
  -5  10   5         73.44         79.94         2.90 o                         
  -4  10   5         26.83         25.36         2.83 o                         
  -3  10   5          3.89          3.81         0.77 o                         
  -2  10   5        143.15        150.75         3.19 o                         
  -1  10   5          2.33          2.41         0.68 o                         
   0  10   5         76.48         87.07         2.40 o                         
   1  10   5         34.97         38.84         2.32 o                         
   2  10   5         73.54         75.32         4.03 o                         
  -7  11   5          9.65          8.23         1.55 o                         
  -6  11   5        130.61        138.63         7.23 o                         
  -5  11   5          0.83          0.38         0.97 o                         
  -4  11   5        150.26        170.19         4.22 o                         
  -3  11   5         68.52         72.65         2.57 o                         
  -2  11   5         10.58          9.71         1.08 o                         
  -1  11   5        273.96        279.18         4.53 o                         
   0  11   5          2.84          0.82         1.12 o                         
   1  11   5        173.67        177.05         6.86 o                         
   2  11   5         81.29         83.23         5.37 o                         
  -5  12   5         78.63         77.41         3.80 o                         
  -4  12   5          0.03         -0.20         0.57 o                         
  -3  12   5         25.63         30.57         1.88 o                         
  -2  12   5        174.43        195.68         3.89 o                         
  -1  12   5          5.13          3.39         0.97 o                         
   0  12   5        144.16        161.38         6.71 o                         
   1  12   5         24.25         25.95         3.28 o                         
  -3  13   5         34.20         35.50         3.43 o                         
  -9   0   6        127.03        114.40         6.56 o                         
  -8   0   6        298.40        301.54         4.95 o                         
  -7   0   6        200.01        207.07         4.10 o                         
  -6   0   6        308.18        318.04         4.75 o                         
  -5   0   6         74.54         68.32         2.00 o                         
  -4   0   6         77.27         92.11         2.32 o                         
  -3   0   6        176.16        167.53         4.25 o                         
  -2   0   6        190.35        195.09         5.22 o                         
  -1   0   6        297.01        297.71         6.71 o                         
   0   0   6        135.15        139.01         4.62 o                         
   1   0   6          0.48          0.89         0.75 o                         
   2   0   6        206.47        199.87         6.12 o                         
   3   0   6          6.35          6.26         1.34 o                         
   4   0   6        289.11        285.03         8.20 o                         
   5   0   6         37.14         37.74         3.73 o                         
 -10   1   6          1.19          2.24         1.19 o                         
  -9   1   6        180.30        189.81         4.16 o                         
  -8   1   6          4.08          4.95         1.64 o                         
  -7   1   6        157.63        157.31         2.97 o                         
  -6   1   6         96.16         90.51         1.69 o                         
  -5   1   6          3.53          2.69         0.39 o                         
  -4   1   6        450.74        458.38         4.12 o                         
  -3   1   6         10.13         10.46         0.69 o                         
  -2   1   6        974.75       1000.18        23.79 o                         
  -1   1   6        150.70        140.59         3.16 o                         
   0   1   6        163.09        168.10         3.59 o                         
   1   1   6        817.80        824.64         9.65 o                         
   2   1   6        479.25        478.78         7.17 o                         
   3   1   6        214.05        212.37         4.69 o                         
   4   1   6          5.17          6.46         1.10 o                         
   5   1   6        165.01        179.04         4.69 o                         
 -11   2   6         36.68         43.25         3.43 o                         
 -10   2   6        262.61        268.56         6.79 o                         
  -9   2   6          0.00          0.15         0.63 o                         
  -8   2   6         16.90         14.45         2.09 o                         
  -7   2   6        112.83        113.94         3.00 o                         
  -6   2   6        183.16        180.53         3.09 o                         
  -5   2   6        137.33        127.23         2.12 o                         
  -4   2   6        161.66        168.95         2.27 o                         
  -3   2   6        231.96        228.49         2.73 o                         
  -2   2   6        256.91        267.68         4.37 o                         
  -1   2   6        140.97        140.95         3.16 o                         
   0   2   6        376.35        365.28         5.59 o                         
   1   2   6         22.95         23.63         1.74 o                         
   2   2   6        210.52        218.46         4.54 o                         
   3   2   6         81.56         82.74         3.80 o                         
   4   2   6         61.14         58.76         2.58 o                         
   5   2   6         34.37         34.09         2.46 o                         
 -10   3   6        142.50        133.15         3.90 o                         
  -9   3   6        230.55        238.36         4.96 o                         
  -8   3   6        260.31        258.10         7.46 o                         
  -7   3   6         63.60         63.17         6.04 o                         
  -6   3   6        513.80        526.00         7.07 o                         
  -5   3   6          0.74          0.95         0.82 o                         
  -4   3   6       1117.25       1123.74        13.78 o                         
  -3   3   6         35.38         30.96         1.16 o                         
  -2   3   6         17.13         14.49         1.24 o                         
  -1   3   6        210.27        215.98         4.00 o                         
   0   3   6         81.63         73.23         2.37 o                         
   1   3   6        219.73        215.17         7.91 o                         
   2   3   6        267.24        260.05         5.06 o                         
   3   3   6        157.25        154.99         7.61 o                         
   4   3   6         26.20         27.86         4.47 o                         
   5   3   6          8.72          8.28         1.37 o                         
 -10   4   6          0.35          1.37         0.79 o                         
  -9   4   6         45.22         45.05         4.40 o                         
  -8   4   6        285.00        278.79         6.56 o                         
  -7   4   6         43.61         43.51         4.18 o                         
  -6   4   6         62.60         66.30         2.91 o                         
  -5   4   6        498.51        509.04         6.91 o                         
  -4   4   6        568.21        588.64         8.73 o                         
  -3   4   6        167.11        157.47         2.87 o                         
  -2   4   6          0.13         -0.13         0.31 o                         
  -1   4   6        338.49        333.10         5.15 o                         
   0   4   6          0.85          2.01         0.63 o                         
   1   4   6          8.97          9.45         1.10 o                         
   2   4   6        150.29        146.75         3.74 o                         
   3   4   6         19.62         21.10         1.84 o                         
   4   4   6        308.71        313.23         8.28 o                         
   5   4   6         41.55         48.28         2.99 o                         
 -10   5   6         49.63         46.89         2.48 o                         
  -9   5   6         53.77         60.19         3.73 o                         
  -8   5   6          4.48          3.07         1.64 o                         
  -7   5   6        242.19        242.67         4.85 o                         
  -6   5   6         64.07         67.28         2.43 o                         
  -5   5   6         48.49         45.17         1.95 o                         
  -4   5   6        152.32        148.87         5.22 o                         
  -3   5   6         89.63         81.57         4.40 o                         
  -2   5   6        451.41        438.67         4.96 o                         
  -1   5   6         47.61         52.49         2.00 o                         
   0   5   6         89.02         91.43         3.73 o                         
   1   5   6         17.23         23.63         1.74 o                         
   2   5   6         85.79         87.38         2.90 o                         
   3   5   6        135.47        139.43         3.85 o                         
   4   5   6         18.24         15.37         1.63 o                         
 -10   6   6         43.28         44.90         4.77 o                         
  -9   6   6          1.73          1.17         0.79 o                         
  -8   6   6         98.37        102.87         3.37 o                         
  -7   6   6         64.19         67.39         2.58 o                         
  -6   6   6         27.85         29.84         2.00 o                         
  -5   6   6        148.96        145.72         3.59 o                         
  -4   6   6          0.02         -0.03         0.47 o                         
  -3   6   6        311.01        310.54         6.26 o                         
  -2   6   6          3.61          2.83         0.68 o                         
  -1   6   6         89.37         90.05         2.17 o                         
   0   6   6        112.93        117.07         3.21 o                         
   1   6   6         61.80         59.88         2.37 o                         
   2   6   6         62.65         61.72         2.43 o                         
   3   6   6          6.16          6.07         1.10 o                         
   4   6   6         35.95         42.89         2.31 o                         
  -9   7   6         19.41         20.61         2.39 o                         
  -8   7   6          0.22         -0.57         0.57 o                         
  -7   7   6         10.10         12.33         2.01 o                         
  -6   7   6         23.51         26.48         1.95 o                         
  -5   7   6        132.69        124.67         5.15 o                         
  -4   7   6          4.63          5.35         0.89 o                         
  -3   7   6         12.98         16.04         1.64 o                         
  -2   7   6         15.55         16.24         1.48 o                         
  -1   7   6          0.04         -0.07         0.53 o                         
   0   7   6         42.10         45.49         2.98 o                         
   1   7   6         55.63         58.67         2.37 o                         
   2   7   6         37.64         36.34         2.39 o                         
   3   7   6         54.42         61.91         3.80 o                         
   4   7   6          6.74          8.13         1.32 o                         
  -8   8   6          1.92          3.93         1.00 o                         
  -7   8   6         32.70         32.80         2.27 o                         
  -6   8   6         24.13         25.79         1.95 o                         
  -5   8   6         49.17         59.65         2.48 o                         
  -4   8   6        208.08        184.87         4.27 o                         
  -3   8   6        202.37        196.05         4.32 o                         
  -2   8   6         21.69         19.74         1.63 o                         
  -1   8   6          2.20          3.84         0.89 o                         
   0   8   6        262.61        229.56         6.26 o                         
   1   8   6         36.57         36.24         2.68 o                         
   2   8   6        108.39        115.60         5.59 o                         
   3   8   6          9.64         12.32         1.48 o                         
  -8   9   6         21.73         16.47         2.48 o                         
  -7   9   6         22.15         27.86         5.07 o                         
  -6   9   6          8.32          9.07         1.32 o                         
  -5   9   6         22.11         22.02         2.76 o                         
  -4   9   6         28.14         20.05         1.74 o                         
  -3   9   6         44.91         43.55         3.80 o                         
  -2   9   6         92.67         96.20         3.11 o                         
  -1   9   6          9.16          9.80         2.09 o                         
   0   9   6         20.97         17.43         1.58 o                         
   1   9   6         28.67         35.95         2.18 o                         
   2   9   6         75.52         81.74         4.33 o                         
  -7  10   6         31.40         27.12         5.89 o                         
  -6  10   6          0.02         -0.61         0.61 o                         
  -5  10   6          5.31          4.57         1.05 o                         
  -4  10   6        140.40        149.49         9.99 o                         
  -3  10   6         40.07         48.10         2.32 o                         
  -2  10   6         22.54         25.06         1.95 o                         
  -1  10   6         69.63         78.31         2.90 o                         
   0  10   6          0.06         -0.22         0.63 o                         
   1  10   6         70.21         87.40         4.47 o                         
   2  10   6         20.47         14.32         2.39 o                         
  -6  11   6         12.82         12.49         2.04 o                         
  -5  11   6         35.44         33.17         2.37 o                         
  -4  11   6          0.19          0.31         0.68 o                         
  -3  11   6         41.85         45.77         2.31 o                         
  -2  11   6          2.75          1.79         0.84 o                         
  -1  11   6          1.30          1.57         0.84 o                         
   0  11   6          8.42          8.50         1.94 o                         
  -3  12   6          1.96          2.81         1.57 o                         
  -2  12   6         22.27         21.70         1.90 o                         
  -9   1   7         82.88         73.38         3.73 o                         
  -8   1   7          0.49          0.20         0.57 o                         
  -7   1   7         11.16         10.19         1.10 o                         
  -6   1   7         14.66         14.79         1.41 o                         
  -5   1   7        177.47        182.06         2.59 o                         
  -4   1   7          0.86          0.73         0.31 o                         
  -3   1   7         39.95         39.99         1.25 o                         
  -2   1   7         32.15         31.34         1.72 o                         
  -1   1   7          1.81          0.67         0.53 o                         
   0   1   7          1.80          2.86         0.79 o                         
   1   1   7        261.48        251.55         5.06 o                         
   2   1   7        117.59        116.79         3.73 o                         
   3   1   7         15.90         17.59         1.84 o                         
   4   1   7          9.38         10.89         1.78 o                         
 -10   2   7         17.26         19.09         2.54 o                         
  -9   2   7          0.42         -0.15         0.63 o                         
  -8   2   7          0.30          0.15         0.89 o                         
  -7   2   7          8.76          8.59         1.16 o                         
  -6   2   7          7.60          7.83         1.05 o                         
  -5   2   7         74.74         74.55         2.78 o                         
  -4   2   7          0.16          0.04         0.40 o                         
  -3   2   7         79.82         85.78         1.78 o                         
  -2   2   7         26.45         29.97         1.57 o                         
  -1   2   7         79.64         82.31         2.63 o                         
   0   2   7         73.91         73.80         2.64 o                         
   1   2   7        123.25        122.16         3.48 o                         
   2   2   7         19.44         18.48         2.76 o                         
   3   2   7         10.11          7.83         1.27 o                         
   4   2   7         18.75         15.96         3.43 o                         
 -10   3   7        117.40        113.01         3.64 o                         
  -9   3   7          3.79          3.58         0.95 o                         
  -8   3   7         27.53         23.78         1.79 o                         
  -7   3   7         63.72         61.75         2.43 o                         
  -6   3   7         14.20         13.78         3.21 o                         
  -5   3   7          4.47          3.50         0.79 o                         
  -4   3   7         60.56         58.81         1.71 o                         
  -3   3   7         37.67         37.21         1.42 o                         
  -2   3   7         70.46         69.68         1.94 o                         
  -1   3   7          3.72          4.79         0.84 o                         
   0   3   7         44.83         34.82         1.84 o                         
   1   3   7         18.17         18.33         1.63 o                         
   2   3   7          2.92          3.85         1.00 o                         
   3   3   7         24.37         27.42         2.39 o                         
 -10   4   7         49.30         56.76         2.74 o                         
  -9   4   7         14.86         11.43         2.83 o                         
  -8   4   7        102.33         99.73         3.27 o                         
  -7   4   7         23.07         20.78         1.79 o                         
  -6   4   7          0.04          0.22         0.57 o                         
  -5   4   7        420.42        421.62         7.53 o                         
  -4   4   7        155.36        151.84         4.47 o                         
  -3   4   7        310.19        306.64         4.23 o                         
  -2   4   7         14.31         16.24         1.16 o                         
  -1   4   7        117.95        110.15         3.10 o                         
   0   4   7          9.90         12.08         3.13 o                         
   1   4   7        216.95        208.41         5.67 o                         
   2   4   7         70.32         68.72         3.36 o                         
   3   4   7          0.16         -0.53         0.53 o                         
  -9   5   7         42.00         34.05         5.59 o                         
  -8   5   7         15.15         13.28         1.48 o                         
  -7   5   7        108.90        104.56         3.32 o                         
  -6   5   7          7.07          7.29         1.10 o                         
  -5   5   7        266.32        273.10         5.37 o                         
  -4   5   7          1.82          3.38         1.72 o                         
  -3   5   7          0.73          0.76         1.04 o                         
  -2   5   7        178.21        168.63         4.01 o                         
  -1   5   7         11.57          7.65         1.19 o                         
   0   5   7          8.10          9.15         1.57 o                         
   1   5   7         42.89         46.20         2.24 o                         
   2   5   7          0.47          1.86         0.74 o                         
   3   5   7        131.64        143.76         5.15 o                         
  -9   6   7          9.64         11.07         2.01 o                         
  -8   6   7         20.33         20.83         2.46 o                         
  -7   6   7         25.90         29.44         2.16 o                         
  -6   6   7         79.83         77.46         2.84 o                         
  -5   6   7          0.09          0.37         0.53 o                         
  -4   6   7         13.15         11.19         1.32 o                         
  -3   6   7          0.69          0.75         0.63 o                         
  -2   6   7          5.19          3.43         0.79 o                         
  -1   6   7          0.02          0.97         0.63 o                         
   0   6   7        166.33        160.48         3.95 o                         
   1   6   7          0.84          0.14         0.57 o                         
   2   6   7         27.45         31.16         2.27 o                         
   3   6   7         83.56         93.70         7.23 o                         
  -8   7   7          4.36          3.21         0.95 o                         
  -7   7   7        115.00        126.69         4.18 o                         
  -6   7   7         14.09         13.31         1.57 o                         
  -5   7   7         86.27         77.77         2.90 o                         
  -4   7   7         13.65         11.92         1.42 o                         
  -3   7   7          0.16         -0.41         0.47 o                         
  -2   7   7         66.59         69.07         4.10 o                         
  -1   7   7          0.06          0.23         0.57 o                         
   0   7   7          0.82          0.63         1.12 o                         
   1   7   7         47.99         58.03         2.69 o                         
   2   7   7          0.52          0.48         0.79 o                         
  -7   8   7          0.02         -0.53         0.53 o                         
  -6   8   7         48.04         50.33         3.13 o                         
  -5   8   7        231.10        210.41         4.85 o                         
  -4   8   7        200.41        171.66         4.38 o                         
  -3   8   7        166.55        171.16         4.32 o                         
  -2   8   7          0.08         -0.47         0.57 o                         
  -1   8   7        151.91        160.34         6.04 o                         
   0   8   7          7.46         10.38         1.37 o                         
   1   8   7         82.11         85.61         4.47 o                         
  -6   9   7         11.08         12.25         1.58 o                         
  -5   9   7         42.84         56.48         3.73 o                         
  -4   9   7        238.02        236.28         7.68 o                         
  -3   9   7          1.63          0.50         0.68 o                         
  -2   9   7         92.06         97.55         3.37 o                         
  -1   9   7         14.69         11.19         1.42 o                         
   0   9   7        132.64        128.95         3.90 o                         
  -5  10   7          5.36          7.60         1.32 o                         
  -4  10   7          9.08          9.29         1.64 o                         
  -3  10   7        131.24        146.62         4.16 o                         
  -2  10   7          6.33          5.98         1.21 o                         
  -1  10   7         85.26         84.27         3.80 o                         
  -7   0   8         35.73         36.54         2.68 o                         
  -6   0   8         88.86         83.12         2.93 o                         
  -5   0   8         82.77         90.73         2.74 o                         
  -4   0   8        100.51         95.11         2.85 o                         
  -3   0   8          2.50          2.10         0.82 o                         
  -2   0   8         96.94         99.04         4.33 o                         
  -1   0   8        208.96        197.48         6.41 o                         
   0   0   8        139.37        140.35         5.52 o                         
   1   0   8          8.52          5.97         1.64 o                         
   2   0   8         13.32         18.50         2.68 o                         
  -8   1   8         48.23         50.12         3.28 o                         
  -7   1   8         70.38         75.90         2.58 o                         
  -6   1   8         77.09         82.31         3.27 o                         
  -5   1   8        487.86        507.90         5.85 o                         
  -4   1   8         57.95         57.39         1.70 o                         
  -3   1   8        165.21        165.40         2.72 o                         
  -2   1   8        151.40        164.70         4.01 o                         
  -1   1   8         44.59         40.57         2.09 o                         
   0   1   8        219.78        214.91         5.22 o                         
   1   1   8          6.12          7.00         1.21 o                         
   2   1   8         79.84         76.31         5.44 o                         
  -9   2   8        178.90        174.81         4.32 o                         
  -8   2   8         97.00        100.96         4.55 o                         
  -7   2   8         40.03         41.76         2.11 o                         
  -6   2   8        280.36        285.48         5.27 o                         
  -5   2   8        208.34        203.65         8.13 o                         
  -4   2   8        195.44        205.37         3.55 o                         
  -3   2   8         57.48         60.78         1.95 o                         
  -2   2   8        169.08        168.29         3.30 o                         
  -1   2   8         14.73         15.32         1.48 o                         
   0   2   8         39.19         36.03         5.82 o                         
   1   2   8         73.67         71.05         2.90 o                         
   2   2   8         29.30         27.76         2.21 o                         
  -9   3   8          1.18          1.72         0.84 o                         
  -8   3   8         70.19         70.27         4.25 o                         
  -7   3   8         24.27         28.17         2.05 o                         
  -6   3   8         78.41         74.24         2.74 o                         
  -5   3   8         23.37         23.64         1.84 o                         
  -4   3   8          5.20          4.76         1.00 o                         
  -3   3   8        301.21        297.35         4.44 o                         
  -2   3   8         19.31         23.79         1.49 o                         
  -1   3   8          5.34          6.28         1.05 o                         
   0   3   8        248.96        260.21         9.40 o                         
   1   3   8        112.86        106.44         3.65 o                         
   2   3   8        222.88        236.51         6.37 o                         
  -9   4   8         69.49         71.32         6.19 o                         
  -8   4   8         54.83         55.23         4.25 o                         
  -7   4   8        105.05         99.50         6.56 o                         
  -6   4   8         75.93         75.40         2.79 o                         
  -5   4   8          1.24          0.89         0.63 o                         
  -4   4   8         22.60         22.90         1.79 o                         
  -3   4   8         83.68         85.49         2.95 o                         
  -2   4   8         35.91         35.73         1.64 o                         
  -1   4   8        140.68        141.67         3.84 o                         
   0   4   8         13.53         14.04         1.72 o                         
   1   4   8        188.60        195.77         8.65 o                         
   2   4   8          0.66         -0.89         0.89 o                         
  -8   5   8         14.09         15.07         1.58 o                         
  -7   5   8        108.28        108.43         3.53 o                         
  -6   5   8         47.23         44.58         2.27 o                         
  -5   5   8         17.80         21.57         1.79 o                         
  -4   5   8          1.42          2.61         0.84 o                         
  -3   5   8          1.32          1.94         0.84 o                         
  -2   5   8          4.38          5.09         0.95 o                         
  -1   5   8          5.36          5.53         0.89 o                         
   0   5   8         36.82         42.48         2.40 o                         
   1   5   8         78.48         82.67         3.16 o                         
  -8   6   8          4.91          5.72         1.34 o                         
  -7   6   8         10.72         10.22         1.42 o                         
  -6   6   8         51.66         54.77         2.53 o                         
  -5   6   8          0.02          0.30         0.89 o                         
  -4   6   8         48.04         51.72         2.43 o                         
  -3   6   8          0.66          0.52         0.68 o                         
  -2   6   8         21.45         24.48         1.95 o                         
  -1   6   8         43.35         41.67         2.27 o                         
   0   6   8          1.27          0.15         0.89 o                         
   1   6   8         66.65         73.83         4.18 o                         
  -7   7   8          7.16          6.49         1.27 o                         
  -6   7   8         17.53         17.89         1.84 o                         
  -5   7   8        100.40        101.72         3.48 o                         
  -4   7   8          1.16          0.28         1.72 o                         
  -3   7   8        105.15        117.44         3.74 o                         
  -2   7   8         52.98         54.05         5.59 o                         
  -1   7   8         71.24         60.76         3.43 o                         
   0   7   8         15.04         17.60         2.68 o                         
  -5   8   8          0.71          0.83         1.04 o                         
  -4   8   8        191.05        203.54         7.16 o                         
  -3   8   8          2.87          2.53         0.89 o                         
  -2   8   8         35.42         33.58         2.42 o                         
  -1   8   8          9.41         11.34         2.24 o                         
  -7   1   9          6.32          6.86         1.64 o                         
  -6   1   9        113.41        111.49         3.37 o                         
  -5   1   9          6.65          7.99         0.95 o                         
  -4   1   9          7.17          7.39         0.94 o                         
  -3   1   9         11.25         10.78         1.15 o                         
  -2   1   9         12.30         11.22         1.50 o                         
  -1   1   9          5.52          5.85         1.19 o                         
   0   1   9         42.48         42.04         3.36 o                         
  -8   2   9         10.75          9.74         1.60 o                         
  -7   2   9         10.96         10.53         1.36 o                         
  -6   2   9        210.26        201.57         4.69 o                         
  -5   2   9         15.22         14.82         4.10 o                         
  -4   2   9         13.14         12.64         1.17 o                         
  -3   2   9         19.67         19.85         1.46 o                         
  -2   2   9         14.43         12.53         1.23 o                         
  -1   2   9          2.28          1.64         0.84 o                         
   0   2   9         13.72         11.93         2.24 o                         
  -8   3   9          3.42          5.59         1.21 o                         
  -7   3   9         50.60         43.59         7.31 o                         
  -6   3   9         60.35         55.42         2.53 o                         
  -5   3   9          0.10         -0.52         0.63 o                         
  -4   3   9         60.17         56.67         2.58 o                         
  -3   3   9         32.67         29.61         2.16 o                         
  -2   3   9         10.51          8.48         1.03 o                         
  -1   3   9         24.07         20.48         1.95 o                         
  -7   4   9          0.98          0.52         0.74 o                         
  -6   4   9          1.76          1.57         0.84 o                         
  -5   4   9          1.15          0.36         0.72 o                         
  -4   4   9         28.05         23.49         2.00 o                         
  -3   4   9         15.57         13.62         2.76 o                         
  -2   4   9          0.03          0.67         0.74 o                         
  -1   4   9         53.51         52.12         2.37 o                         
  -7   5   9          2.51          2.75         1.64 o                         
  -6   5   9          7.88          7.24         1.27 o                         
  -5   5   9          3.41          3.11         1.57 o                         
  -4   5   9         11.84         10.82         1.42 o                         
  -3   5   9         17.24         16.82         2.83 o                         
  -2   5   9         16.29         11.90         1.72 o                         
  -5   6   9          3.89          2.83         1.64 o                         
  -4   6   9        147.91        153.37         5.58 o                         
                                                                                
