# Supplementary material for: Crystal structures of 2-(benzene­carbo­thio­yloxy)ethyl benzene­carbo­thio­ate and 2-(benzene­carbo­thio­yloxy)ethyl benzoate
Source: Acta Crystallogr E Crystallogr Commun. 2017 Sep 8;73(Pt 10):1430–3. doi: 10.1107/S2056989017012701 (PMC5730289; doi:10.1107/S2056989017012701)
Supplement: Supplementary file 3 [file e-73-01430-model_Esup5.hkl]

data_model_E                                                                    
_shelx_title ' a170120mas1 in P2(1)/c'                                          
_shelx_refln_list_code          4                                               
_shelx_F_calc_maximum      105.49                                               
_exptl_crystal_F_000       300.00                                               
_reflns_d_resolution_high  0.7657                                               
                                                                                
loop_                                                                           
 _space_group_symop_operation_xyz                                               
 'x, y, z'                                                                      
 '-x, y+1/2, -z+1/2'                                                            
 '-x, -y, -z'                                                                   
 'x, -y-1/2, z-1/2'                                                             
                                                                                
_cell_length_a     8.8003                                                       
_cell_length_b    11.4028                                                       
_cell_length_c     7.5057                                                       
_cell_angle_alpha  90.000                                                       
_cell_angle_beta  113.831                                                       
_cell_angle_gamma  90.000                                                       
                                                                                
_shelx_F_squared_multiplier     1.000                                           
                                                                                
loop_                                                                           
 _refln_index_h                                                                 
 _refln_index_k                                                                 
 _refln_index_l                                                                 
 _refln_F_squared_calc                                                          
 _refln_F_squared_meas                                                          
 _refln_F_squared_sigma                                                         
 _refln_observed_status                                                         
   1   0   0        434.61        428.20         5.04 o                         
   2   0   0       2609.25       2495.35        25.29 o                         
   3   0   0       1533.01       1507.87        15.15 o                         
   4   0   0       3810.62       4100.05        58.94 o                         
   5   0   0        594.59        592.08         6.93 o                         
   6   0   0          0.73          2.61         0.49 o                         
   7   0   0         62.29         66.60         1.82 o                         
   8   0   0         92.48         80.80         3.94 o                         
   9   0   0         24.34         23.56         1.97 o                         
  10   0   0         41.75         54.67         3.07 o                         
   1   1   0        369.86        372.79         2.94 o                         
   2   1   0        346.43        343.69         2.99 o                         
   3   1   0        759.04        720.36         6.24 o                         
   4   1   0          8.24          9.07         0.83 o                         
   5   1   0         18.47         22.80         0.74 o                         
   6   1   0        111.23        110.12         2.34 o                         
   7   1   0         39.20         33.63         0.94 o                         
   8   1   0         91.65         92.47         1.68 o                         
   9   1   0          2.09          2.25         0.58 o                         
  10   1   0          7.80          5.64         0.93 o                         
   0   2   0         95.04         75.49         1.53 o                         
   1   2   0         61.29         62.04         0.78 o                         
   2   2   0        973.24        937.02         6.75 o                         
   3   2   0        172.54        167.19         1.90 o                         
   4   2   0         27.64         35.55         0.72 o                         
   5   2   0        170.42        152.43         1.83 o                         
   6   2   0        171.71        178.63         2.16 o                         
   7   2   0         34.64         38.44         1.18 o                         
   8   2   0          8.82          9.43         0.80 o                         
   9   2   0         14.20         20.12         1.47 o                         
  10   2   0          0.25          0.33         0.50 o                         
   1   3   0         38.09         41.58         0.72 o                         
   2   3   0        267.29        256.87         2.57 o                         
   3   3   0        209.58        212.65         2.05 o                         
   4   3   0        119.03        107.50         1.68 o                         
   5   3   0         44.91         42.58         0.89 o                         
   6   3   0         35.92         35.27         0.91 o                         
   7   3   0          0.19          1.15         0.31 o                         
   8   3   0         56.25         55.48         1.58 o                         
   9   3   0         22.11         21.69         1.58 o                         
  10   3   0          0.17         -0.50         0.50 o                         
   0   4   0        753.58        768.12        11.50 o                         
   1   4   0          0.19          7.90         0.42 o                         
   2   4   0        345.50        351.63         3.43 o                         
   3   4   0         55.12         47.42         0.99 o                         
   4   4   0         99.50         94.84         1.31 o                         
   5   4   0        194.95        189.45         2.51 o                         
   6   4   0         72.98         71.21         1.32 o                         
   7   4   0         30.23         32.05         0.95 o                         
   8   4   0          1.11          3.34         0.52 o                         
   9   4   0         42.17         51.24         3.27 o                         
  10   4   0          0.24          0.33         0.77 o                         
   1   5   0        397.06        397.84         4.43 o                         
   2   5   0       1275.33       1317.75        11.15 o                         
   3   5   0        366.13        376.92         3.85 o                         
   4   5   0        268.26        251.16         2.95 o                         
   5   5   0          2.35          5.92         0.51 o                         
   6   5   0       1104.88       1078.42         9.90 o                         
   7   5   0          4.93          6.22         1.10 o                         
   8   5   0         32.11         31.77         1.55 o                         
   9   5   0          6.55          5.93         0.89 o                         
   0   6   0        191.42        186.91         4.05 o                         
   1   6   0        277.25        282.53         3.10 o                         
   2   6   0         38.66         36.87         0.88 o                         
   3   6   0        213.25        222.72         2.69 o                         
   4   6   0         17.77         17.80         0.69 o                         
   5   6   0        243.14        238.72         3.07 o                         
   6   6   0         19.61         23.83         0.94 o                         
   7   6   0         82.26         86.43         2.36 o                         
   8   6   0          6.90          6.47         1.21 o                         
   9   6   0          9.32         13.03         1.42 o                         
   1   7   0         91.71        100.29         1.64 o                         
   2   7   0        325.14        345.45         3.77 o                         
   3   7   0          1.92          2.70         0.35 o                         
   4   7   0          4.35          5.52         0.51 o                         
   5   7   0        101.05        105.73         1.91 o                         
   6   7   0        128.35        129.99         2.26 o                         
   7   7   0          3.37          4.70         0.82 o                         
   8   7   0         17.52         18.74         2.08 o                         
   9   7   0          3.59          3.62         1.26 o                         
   0   8   0          2.61          2.41         0.66 o                         
   1   8   0         65.36         67.01         2.05 o                         
   2   8   0         11.93         11.16         0.65 o                         
   3   8   0         27.04         23.42         0.90 o                         
   4   8   0          3.13          4.69         0.50 o                         
   5   8   0         74.01         70.06         1.57 o                         
   6   8   0         20.32         26.33         1.31 o                         
   7   8   0          2.10          0.94         0.50 o                         
   8   8   0          6.00          6.30         0.93 o                         
   1   9   0        177.82        182.20         2.63 o                         
   2   9   0          0.64          1.23         0.33 o                         
   3   9   0         40.22         39.90         1.15 o                         
   4   9   0         20.82         22.01         1.03 o                         
   5   9   0         26.00         22.38         1.00 o                         
   6   9   0         25.58         29.36         1.42 o                         
   7   9   0         10.14         13.04         1.86 o                         
   8   9   0          0.45         -0.55         0.55 o                         
   0  10   0         68.69         69.81         1.93 o                         
   1  10   0         28.01         28.30         1.05 o                         
   2  10   0          5.54          5.84         0.59 o                         
   3  10   0          0.00          0.15         0.28 o                         
   4  10   0         51.38         48.32         1.41 o                         
   5  10   0          2.00          1.37         0.54 o                         
   6  10   0          6.20          3.73         1.10 o                         
   7  10   0          8.82         11.72         1.75 o                         
   1  11   0        111.21        118.22         2.23 o                         
   2  11   0          1.11          1.16         0.71 o                         
   3  11   0          3.13          3.29         0.71 o                         
   4  11   0         10.51         11.46         1.12 o                         
   5  11   0         17.61         13.37         1.86 o                         
   6  11   0          1.64          2.52         1.10 o                         
   0  12   0        289.41        306.11         7.34 o                         
   1  12   0         39.49         38.13         1.70 o                         
   2  12   0          3.27          3.06         0.73 o                         
   3  12   0          6.24          7.88         0.97 o                         
   4  12   0         38.84         35.31         2.85 o                         
   5  12   0          1.62          0.77         0.77 o                         
   1  13   0         53.30         54.17         2.05 o                         
   2  13   0          1.16          1.59         0.62 o                         
   3  13   0          8.33          6.88         0.93 o                         
   4  13   0          0.11         -0.11         0.77 o                         
   0  14   0          5.95          4.82         1.21 o                         
   1  14   0          0.96          0.59         0.53 o                         
   2  14   0          0.82          0.60         0.58 o                         
   3  14   0          9.22          9.51         1.21 o                         
 -10   1   1          4.71          5.45         0.93 o                         
  -9   1   1          9.95         10.94         0.76 o                         
  -8   1   1          4.12          2.74         0.46 o                         
  -7   1   1         67.18         61.11         1.23 o                         
  -6   1   1         25.91         28.66         0.77 o                         
  -5   1   1         77.90         81.25         1.30 o                         
  -4   1   1        372.69        350.58         3.04 o                         
  -3   1   1          1.61          0.81         0.14 o                         
  -2   1   1        208.75        196.28         1.92 o                         
  -1   1   1        194.14        182.72         1.64 o                         
   0   1   1       2200.16       2135.93        22.38 o                         
   1   1   1       1525.74       1508.49        10.44 o                         
   2   1   1          5.04          7.18         0.27 o                         
   3   1   1          5.34          8.24         0.50 o                         
   4   1   1        175.85        193.93         2.00 o                         
   5   1   1        259.27        281.62         2.80 o                         
   6   1   1          3.53          2.17         0.32 o                         
   7   1   1          1.11          0.84         0.44 o                         
   8   1   1          3.38          5.21         1.04 o                         
   9   1   1          3.42          4.88         0.81 o                         
 -10   2   1          2.55          3.39         0.61 o                         
  -9   2   1          0.38         -0.16         0.27 o                         
  -8   2   1          0.08         -0.23         0.23 o                         
  -7   2   1        146.44        137.83         1.95 o                         
  -6   2   1          4.44          7.54         0.73 o                         
  -5   2   1         88.05         97.36         1.86 o                         
  -4   2   1        217.59        230.55         2.55 o                         
  -3   2   1          4.35          5.75         0.34 o                         
  -2   2   1        350.10        320.82         3.52 o                         
  -1   2   1       6067.82       5703.66        55.86 o                         
   0   2   1       3222.73       3224.62        32.30 o                         
   1   2   1        589.79        536.85         3.97 o                         
   2   2   1         44.86         49.98         0.67 o                         
   3   2   1       1011.56       1027.08         8.86 o                         
   4   2   1         33.64         40.14         0.79 o                         
   5   2   1         32.88         34.10         0.81 o                         
   6   2   1          7.63          8.54         0.77 o                         
   7   2   1         86.36         73.99         1.82 o                         
   8   2   1          7.19          4.54         0.77 o                         
   9   2   1          5.20          4.62         0.84 o                         
 -10   3   1          3.60          3.90         0.63 o                         
  -9   3   1          2.73          2.29         0.43 o                         
  -8   3   1          0.12          0.78         0.28 o                         
  -7   3   1        243.48        248.25         3.59 o                         
  -6   3   1        429.01        417.17         4.40 o                         
  -5   3   1        182.48        185.62         2.09 o                         
  -4   3   1        380.28        365.92         3.71 o                         
  -3   3   1        580.28        570.31         5.14 o                         
  -2   3   1        757.97        710.48         6.07 o                         
  -1   3   1       3113.09       3053.94        24.68 o                         
   0   3   1       1083.70       1088.35         8.98 o                         
   1   3   1        105.93        106.55         1.10 o                         
   2   3   1         15.00         18.53         0.42 o                         
   3   3   1         72.34         78.46         1.17 o                         
   4   3   1         29.28         30.77         0.70 o                         
   5   3   1        114.17        110.63         1.55 o                         
   6   3   1         88.93         80.75         1.69 o                         
   7   3   1          0.49          0.92         0.35 o                         
   8   3   1          1.65          2.25         0.62 o                         
   9   3   1         15.24         19.36         2.25 o                         
 -10   4   1          2.20          2.33         0.66 o                         
  -9   4   1          6.22          4.84         0.77 o                         
  -8   4   1         90.31         87.19         1.91 o                         
  -7   4   1        136.24        140.91         2.34 o                         
  -6   4   1          2.00          2.00         0.39 o                         
  -5   4   1         28.64         27.26         0.82 o                         
  -4   4   1         82.78         87.61         1.41 o                         
  -3   4   1        649.94        677.89         6.07 o                         
  -2   4   1        130.89        118.17         1.76 o                         
  -1   4   1        499.33        507.85         5.53 o                         
   0   4   1        172.63        181.33         2.04 o                         
   1   4   1        302.35        321.84         3.20 o                         
   2   4   1         43.27         47.53         0.87 o                         
   3   4   1         93.82         91.96         1.45 o                         
   4   4   1          0.16          1.44         0.23 o                         
   5   4   1         59.62         59.22         1.11 o                         
   6   4   1        124.24        117.70         2.13 o                         
   7   4   1          0.99          0.96         0.51 o                         
   8   4   1          2.39          1.48         0.54 o                         
   9   4   1          1.79          1.34         0.58 o                         
 -10   5   1          0.16          2.03         0.62 o                         
  -9   5   1          0.10         -0.11         0.66 o                         
  -8   5   1          1.57          1.85         0.60 o                         
  -7   5   1         10.05         12.33         0.80 o                         
  -6   5   1          3.90          5.37         1.03 o                         
  -5   5   1          5.30          6.63         0.58 o                         
  -4   5   1          7.41          7.89         0.51 o                         
  -3   5   1         44.39         47.70         0.98 o                         
  -2   5   1          2.74          2.73         0.25 o                         
  -1   5   1        312.28        316.82         3.94 o                         
   0   5   1         82.32         79.64         1.26 o                         
   1   5   1        770.77        808.97         7.16 o                         
   2   5   1        377.43        392.45         3.91 o                         
   3   5   1        236.11        213.83         3.55 o                         
   4   5   1         73.79         71.48         1.18 o                         
   5   5   1        686.65        685.08         5.93 o                         
   6   5   1         56.29         55.94         1.48 o                         
   7   5   1         27.96         30.08         1.20 o                         
   8   5   1         16.80         23.56         2.96 o                         
   9   5   1         10.80         17.03         2.57 o                         
 -10   6   1         43.41         48.32         3.07 o                         
  -9   6   1          0.30          0.53         0.50 o                         
  -8   6   1         24.74         29.33         1.72 o                         
  -7   6   1         19.76         19.66         0.95 o                         
  -6   6   1        503.24        491.02         5.28 o                         
  -5   6   1         78.74         76.71         1.49 o                         
  -4   6   1         12.25         10.87         0.60 o                         
  -3   6   1        360.72        374.09         4.87 o                         
  -2   6   1        327.68        347.87         4.36 o                         
  -1   6   1        536.42        537.93         5.07 o                         
   0   6   1          9.72         11.02         0.73 o                         
   1   6   1          0.25          1.66         0.25 o                         
   2   6   1        237.57        250.12         2.90 o                         
   3   6   1         24.32         24.31         0.77 o                         
   4   6   1         12.56         15.36         0.73 o                         
   5   6   1          3.38          3.14         0.71 o                         
   6   6   1         41.77         42.03         1.64 o                         
   7   6   1         64.34         65.93         3.83 o                         
   8   6   1          3.29          4.02         0.77 o                         
   9   6   1          0.16         -0.22         0.77 o                         
  -9   7   1          7.81          9.42         1.53 o                         
  -8   7   1          0.02          0.44         0.66 o                         
  -7   7   1         19.26         21.65         2.03 o                         
  -6   7   1         15.43         18.20         0.89 o                         
  -5   7   1         78.61         81.00         1.61 o                         
  -4   7   1        126.35        116.96         1.88 o                         
  -3   7   1         16.88         23.35         1.22 o                         
  -2   7   1         30.04         29.03         0.96 o                         
  -1   7   1         14.00         13.68         0.60 o                         
   0   7   1        291.24        289.94         3.35 o                         
   1   7   1        381.95        395.51         4.21 o                         
   2   7   1         46.95         48.90         1.14 o                         
   3   7   1         61.81         63.81         1.34 o                         
   4   7   1          6.89          8.82         0.61 o                         
   5   7   1        414.03        392.61         5.73 o                         
   6   7   1          0.15         -0.34         0.34 o                         
   7   7   1         18.73         18.87         4.00 o                         
   8   7   1          9.08          7.72         1.26 o                         
  -9   8   1         11.45         11.28         1.86 o                         
  -8   8   1         37.49         38.89         2.63 o                         
  -7   8   1         20.49         18.98         2.74 o                         
  -6   8   1         39.93         38.14         1.54 o                         
  -5   8   1          9.95          8.36         0.73 o                         
  -4   8   1          0.02          0.39         0.24 o                         
  -3   8   1         65.87         67.40         1.40 o                         
  -2   8   1          2.96          3.57         0.40 o                         
  -1   8   1         33.72         35.31         0.98 o                         
   0   8   1        132.83        133.37         2.09 o                         
   1   8   1          0.02          0.20         0.29 o                         
   2   8   1        195.81        197.98         2.67 o                         
   3   8   1          5.63          5.83         0.56 o                         
   4   8   1        153.03        153.88         2.75 o                         
   5   8   1         19.89         19.34         1.75 o                         
   6   8   1         26.64         31.57         1.97 o                         
   7   8   1          7.59          7.49         0.97 o                         
   8   8   1          4.78          4.77         1.10 o                         
  -8   9   1          3.35          2.08         0.99 o                         
  -7   9   1          0.04          0.02         0.42 o                         
  -6   9   1        104.35         98.00         2.54 o                         
  -5   9   1          9.32          6.48         0.88 o                         
  -4   9   1         57.06         58.09         1.82 o                         
  -3   9   1         32.85         31.86         1.35 o                         
  -2   9   1         58.50         63.54         1.53 o                         
  -1   9   1        453.45        456.58         7.91 o                         
   0   9   1          0.14          0.30         0.29 o                         
   1   9   1          6.30          6.66         0.59 o                         
   2   9   1         25.58         29.25         1.01 o                         
   3   9   1        119.00        111.01         2.02 o                         
   4   9   1         33.02         27.48         1.35 o                         
   5   9   1         19.51         23.30         1.64 o                         
   6   9   1         17.54         16.01         1.24 o                         
   7   9   1          0.08          0.49         0.54 o                         
  -8  10   1          1.97          0.22         0.88 o                         
  -7  10   1          7.21          6.03         1.42 o                         
  -6  10   1         14.98         15.62         1.26 o                         
  -5  10   1        145.09        138.13         8.55 o                         
  -4  10   1          8.77          8.89         1.59 o                         
  -3  10   1         60.08         60.33         3.01 o                         
  -2  10   1        120.41        118.88         2.71 o                         
  -1  10   1        457.19        453.78         6.35 o                         
   0  10   1         10.11         12.55         0.84 o                         
   1  10   1         14.09         15.52         0.92 o                         
   2  10   1         64.62         66.02         1.69 o                         
   3  10   1         34.78         31.95         1.11 o                         
   4  10   1          0.47          0.13         0.44 o                         
   5  10   1         18.31         19.10         1.43 o                         
   6  10   1          1.77          3.42         0.73 o                         
   7  10   1         33.65         37.65         2.52 o                         
  -7  11   1         19.57         18.52         2.19 o                         
  -6  11   1          0.19          0.63         1.37 o                         
  -5  11   1          8.46          7.83         0.95 o                         
  -4  11   1         81.51         75.52         2.28 o                         
  -3  11   1          7.57         11.77         1.12 o                         
  -2  11   1         61.75         64.29         2.05 o                         
  -1  11   1          3.77          2.79         0.48 o                         
   0  11   1        254.52        274.01         5.06 o                         
   1  11   1         22.51         26.54         1.11 o                         
   2  11   1         32.29         30.97         1.95 o                         
   3  11   1         12.06         16.25         1.70 o                         
   4  11   1         26.62         27.37         1.47 o                         
   5  11   1         25.75         26.25         2.19 o                         
   6  11   1          3.87          2.41         1.10 o                         
  -6  12   1         11.95         16.00         2.08 o                         
  -5  12   1         34.52         33.81         2.85 o                         
  -4  12   1          3.17          2.22         0.93 o                         
  -3  12   1         39.91         39.26         2.30 o                         
  -2  12   1          5.57          6.37         0.89 o                         
  -1  12   1         33.47         36.99         1.35 o                         
   0  12   1        111.33        108.44         2.30 o                         
   1  12   1         53.14         53.16         1.58 o                         
   2  12   1         33.06         33.33         1.30 o                         
   3  12   1          0.10          0.23         0.60 o                         
   4  12   1         38.15         36.37         2.52 o                         
   5  12   1          0.00          1.10         0.88 o                         
  -5  13   1          2.88          2.40         1.26 o                         
  -4  13   1          3.96          4.18         0.81 o                         
  -3  13   1          2.43          1.92         0.62 o                         
  -2  13   1         53.57         51.76         2.05 o                         
  -1  13   1          2.22          1.84         0.50 o                         
   0  13   1          0.19          0.47         0.46 o                         
   1  13   1          4.04          2.96         0.73 o                         
   2  13   1          2.63          1.16         0.77 o                         
   3  13   1          9.23         10.19         1.75 o                         
   4  13   1          0.18          0.44         0.66 o                         
  -3  14   1         21.79         23.40         1.70 o                         
  -2  14   1          8.85         10.52         1.16 o                         
  -1  14   1          1.48          0.80         0.58 o                         
   0  14   1         40.96         39.43         1.90 o                         
   1  14   1          3.89          4.86         1.59 o                         
   2  14   1          3.19          3.62         1.10 o                         
 -11   0   2          0.10          1.31         0.88 o                         
 -10   0   2         23.09         30.13         1.55 o                         
  -9   0   2          4.64          5.46         0.99 o                         
  -8   0   2         16.61         16.40         1.15 o                         
  -7   0   2        255.83        256.79        12.82 o                         
  -6   0   2        235.12        213.41         3.33 o                         
  -5   0   2          0.02          1.62         0.44 o                         
  -4   0   2        131.15        123.67         2.08 o                         
  -3   0   2        446.84        426.95         6.90 o                         
  -2   0   2        185.36        180.12         3.29 o                         
  -1   0   2       1457.33       1442.08        19.72 o                         
   0   0   2        429.78        406.31         4.25 o                         
   1   0   2        393.95        422.82         5.42 o                         
   2   0   2         81.01         77.46         2.08 o                         
   3   0   2        360.90        385.37         4.55 o                         
   4   0   2         12.43         10.37         0.63 o                         
   5   0   2         93.07        103.64         3.29 o                         
   6   0   2        217.57        206.74         5.26 o                         
   7   0   2         46.82         34.73         2.19 o                         
   8   0   2         10.95         11.94         1.64 o                         
   9   0   2          0.31          0.44         0.77 o                         
 -11   1   2          0.04          0.66         0.49 o                         
 -10   1   2         11.72         11.81         0.98 o                         
  -9   1   2         39.16         40.00         1.18 o                         
  -8   1   2          3.78          3.82         0.45 o                         
  -7   1   2        174.21        170.50         2.19 o                         
  -6   1   2         20.06         16.78         0.63 o                         
  -5   1   2        627.44        617.77         5.07 o                         
  -4   1   2        132.96        130.63         1.70 o                         
  -3   1   2       1247.80       1141.88         9.49 o                         
  -2   1   2       1157.78       1171.30        11.78 o                         
  -1   1   2       5606.39       5606.30        93.17 o                         
   0   1   2         46.20         46.43         0.53 o                         
   1   1   2          4.71         10.14         0.43 o                         
   2   1   2        945.77        989.36         7.15 o                         
   3   1   2         50.03         65.69         0.92 o                         
   4   1   2         15.55         21.48         0.71 o                         
   5   1   2         38.29         37.21         1.39 o                         
   6   1   2          8.23          9.06         1.31 o                         
   7   1   2         78.90         81.07         3.67 o                         
   8   1   2         14.33         14.96         1.28 o                         
   9   1   2          5.17          4.59         0.89 o                         
 -11   2   2          5.20          4.35         0.85 o                         
 -10   2   2         18.36         17.74         1.01 o                         
  -9   2   2         66.43         67.32         1.63 o                         
  -8   2   2         38.77         40.07         1.30 o                         
  -7   2   2          9.77         10.30         0.63 o                         
  -6   2   2         70.57         66.44         1.32 o                         
  -5   2   2        685.64        670.92         6.26 o                         
  -4   2   2        435.70        410.63         3.98 o                         
  -3   2   2        446.21        418.16         3.85 o                         
  -2   2   2        687.73        677.25         7.20 o                         
  -1   2   2      11127.33      10906.58       106.79 o                         
   0   2   2        189.45        185.99         1.57 o                         
   1   2   2       1125.48       1169.42         9.70 o                         
   2   2   2        561.31        566.59         4.35 o                         
   3   2   2        712.29        779.43         5.94 o                         
   4   2   2        699.57        674.42         8.17 o                         
   5   2   2          3.11          6.70         0.62 o                         
   6   2   2         74.12         70.72         2.01 o                         
   7   2   2         11.70         11.84         1.08 o                         
   8   2   2         43.40         45.42         1.94 o                         
   9   2   2         28.82         37.07         3.12 o                         
 -11   3   2         48.47         54.49         2.21 o                         
 -10   3   2          2.87          3.94         0.88 o                         
  -9   3   2         77.99         72.23         2.18 o                         
  -8   3   2          2.75          4.73         0.54 o                         
  -7   3   2        716.57        696.05         6.93 o                         
  -6   3   2         17.89         18.73         0.75 o                         
  -5   3   2          3.22          2.52         0.30 o                         
  -4   3   2        509.02        511.30         4.83 o                         
  -3   3   2        731.73        730.75         6.38 o                         
  -2   3   2        489.73        491.96         5.54 o                         
  -1   3   2        340.17        326.04         3.79 o                         
   0   3   2        129.82        140.11         1.58 o                         
   1   3   2        180.71        178.79         1.65 o                         
   2   3   2        287.40        275.94         2.39 o                         
   3   3   2        249.61        251.38         2.35 o                         
   4   3   2         48.51         49.90         1.14 o                         
   5   3   2        130.73        127.30         2.08 o                         
   6   3   2          6.73          6.92         0.77 o                         
   7   3   2         28.61         31.93         1.59 o                         
   8   3   2          0.18          1.74         0.99 o                         
   9   3   2         17.52         14.24         2.85 o                         
 -10   4   2          0.39          0.38         0.50 o                         
  -9   4   2          6.38          5.50         0.64 o                         
  -8   4   2         76.99         77.59         1.76 o                         
  -7   4   2        126.78        123.35         2.97 o                         
  -6   4   2        104.51        108.84         1.84 o                         
  -5   4   2          2.19          2.24         0.30 o                         
  -4   4   2        490.30        495.13         4.75 o                         
  -3   4   2         11.48         16.90         0.49 o                         
  -2   4   2        151.85        142.86         1.61 o                         
  -1   4   2        343.41        350.99         4.22 o                         
   0   4   2         73.97         85.81         1.24 o                         
   1   4   2        881.64        920.07         6.83 o                         
   2   4   2         80.93         77.49         1.02 o                         
   3   4   2         76.78         80.38         1.11 o                         
   4   4   2        401.24        385.90         5.54 o                         
   5   4   2        161.78        166.67         4.67 o                         
   6   4   2         55.42         54.35         2.52 o                         
   7   4   2          0.05          0.96         0.50 o                         
   8   4   2         25.03         27.56         1.55 o                         
 -10   5   2          5.75          7.50         1.59 o                         
  -9   5   2         28.18         29.73         1.51 o                         
  -8   5   2         10.26         12.62         1.06 o                         
  -7   5   2         38.12         41.22         1.19 o                         
  -6   5   2         63.75         59.94         1.35 o                         
  -5   5   2         17.67         18.33         0.66 o                         
  -4   5   2          4.13          3.40         0.39 o                         
  -3   5   2        121.16        132.70         1.72 o                         
  -2   5   2         87.61         86.73         1.24 o                         
  -1   5   2          0.56          2.59         0.34 o                         
   0   5   2        551.21        583.12         5.43 o                         
   1   5   2         76.02         85.17         1.32 o                         
   2   5   2         52.87         51.84         1.09 o                         
   3   5   2         21.45         21.14         0.61 o                         
   4   5   2        311.24        307.87         5.35 o                         
   5   5   2         58.22         52.63         1.37 o                         
   6   5   2         24.33         26.65         1.29 o                         
   7   5   2         30.29         34.44         1.81 o                         
   8   5   2          4.60          6.70         1.81 o                         
 -10   6   2         17.75         17.09         2.19 o                         
  -9   6   2          6.02          7.66         1.10 o                         
  -8   6   2         16.60         16.81         1.31 o                         
  -7   6   2          4.93          8.64         0.89 o                         
  -6   6   2          3.76          6.93         0.77 o                         
  -5   6   2          1.03          3.06         0.38 o                         
  -4   6   2         10.58          9.41         0.51 o                         
  -3   6   2         28.16         28.29         0.93 o                         
  -2   6   2         16.98         21.37         0.73 o                         
  -1   6   2         43.77         39.02         1.15 o                         
   0   6   2         52.23         58.97         2.14 o                         
   1   6   2         83.58         80.13         1.37 o                         
   2   6   2          7.62          9.85         0.56 o                         
   3   6   2         79.70         79.22         1.94 o                         
   4   6   2         16.54         17.70         1.01 o                         
   5   6   2         50.23         55.50         2.78 o                         
   6   6   2          0.42          0.16         0.45 o                         
   7   6   2          1.17          1.53         0.62 o                         
   8   6   2          2.29          1.88         0.73 o                         
  -9   7   2          0.15          1.31         0.62 o                         
  -8   7   2          3.30          4.55         0.77 o                         
  -7   7   2        143.90        131.75         3.02 o                         
  -6   7   2         46.38         44.27         2.79 o                         
  -5   7   2         78.39         67.46         1.85 o                         
  -4   7   2         37.04         37.99         1.42 o                         
  -3   7   2        183.36        186.28         3.18 o                         
  -2   7   2        448.90        442.71         5.73 o                         
  -1   7   2          0.64          1.88         0.47 o                         
   0   7   2         85.60         81.58         1.49 o                         
   1   7   2        269.23        283.43         3.32 o                         
   2   7   2        216.62        213.18         2.74 o                         
   3   7   2         96.29         90.50         2.17 o                         
   4   7   2         33.18         39.17         1.47 o                         
   5   7   2        548.16        548.06        17.69 o                         
   6   7   2          1.42          1.80         0.58 o                         
   7   7   2         19.45         21.25         2.30 o                         
   8   7   2         19.54         22.24         2.41 o                         
  -9   8   2          1.74          2.15         0.77 o                         
  -8   8   2         41.33         43.96         1.82 o                         
  -7   8   2         29.85         28.24         1.43 o                         
  -6   8   2        138.42        131.13         2.94 o                         
  -5   8   2         31.16         30.12         1.35 o                         
  -4   8   2         26.78         28.37         1.28 o                         
  -3   8   2        208.60        214.53         5.26 o                         
  -2   8   2        241.89        240.50         3.83 o                         
  -1   8   2         52.42         54.62         1.59 o                         
   0   8   2          0.70          2.85         0.47 o                         
   1   8   2         12.70         15.48         1.15 o                         
   2   8   2          5.01          5.73         0.53 o                         
   3   8   2         28.90         27.75         1.28 o                         
   4   8   2          3.30          3.07         0.62 o                         
   5   8   2         68.65         69.10         2.17 o                         
   6   8   2         12.34         11.44         1.12 o                         
   7   8   2          0.06         -0.44         0.55 o                         
  -8   9   2          1.69          1.30         0.88 o                         
  -7   9   2         32.71         33.35         1.59 o                         
  -6   9   2         67.42         63.40         2.41 o                         
  -5   9   2         27.93         25.67         1.45 o                         
  -4   9   2          0.02          0.39         0.55 o                         
  -3   9   2         26.00         24.68         1.20 o                         
  -2   9   2         68.71         75.73         2.01 o                         
  -1   9   2          7.39          8.75         0.67 o                         
   0   9   2         59.08         62.48         2.10 o                         
   1   9   2         29.65         28.51         1.00 o                         
   2   9   2          3.48          2.78         0.66 o                         
   3   9   2          0.14          0.60         0.42 o                         
   4   9   2          3.28          2.80         0.62 o                         
   5   9   2          0.89          1.67         0.58 o                         
   6   9   2          0.96          0.96         0.50 o                         
   7   9   2          4.69          5.37         1.86 o                         
  -8  10   2          1.24          0.16         0.77 o                         
  -7  10   2          7.92         12.99         1.26 o                         
  -6  10   2         10.20          6.70         1.21 o                         
  -5  10   2         22.82         24.41         1.63 o                         
  -4  10   2         15.24         14.93         1.81 o                         
  -3  10   2         11.73         11.48         1.42 o                         
  -2  10   2        155.59        161.43         3.25 o                         
  -1  10   2         64.58         67.76         1.64 o                         
   0  10   2         87.75         92.60         1.91 o                         
   1  10   2          6.06          5.30         0.60 o                         
   2  10   2          3.32          2.19         0.54 o                         
   3  10   2          0.57          0.22         0.42 o                         
   4  10   2         39.56         38.97         1.70 o                         
   5  10   2          0.04          0.49         0.66 o                         
   6  10   2          2.80          1.75         0.62 o                         
  -7  11   2          0.02          0.14         0.99 o                         
  -6  11   2          0.01          0.00         0.50 o                         
  -5  11   2          0.16          0.06         0.60 o                         
  -4  11   2          5.02          6.19         0.85 o                         
  -3  11   2          0.02          0.37         0.42 o                         
  -2  11   2         59.84         58.14         1.97 o                         
  -1  11   2         28.31         30.90         1.22 o                         
   0  11   2          4.70          5.86         0.64 o                         
   1  11   2          9.87          8.80         0.78 o                         
   2  11   2         15.07         13.17         1.20 o                         
   3  11   2          3.14          3.82         0.76 o                         
   4  11   2          0.60          0.37         0.50 o                         
   5  11   2          3.10          3.45         0.77 o                         
  -6  12   2          1.49          1.81         0.62 o                         
  -5  12   2         10.60          6.18         0.97 o                         
  -4  12   2          3.08          3.73         0.77 o                         
  -3  12   2          0.01          0.64         0.53 o                         
  -2  12   2          8.37          8.64         1.00 o                         
  -1  12   2         44.79         43.69         1.53 o                         
   0  12   2          3.68          4.23         0.91 o                         
   1  12   2          0.02          0.05         0.46 o                         
   2  12   2         15.01         15.07         1.28 o                         
   3  12   2         32.03         31.14         1.66 o                         
   4  12   2          2.30          3.41         0.77 o                         
  -5  13   2          1.12          0.82         0.46 o                         
  -4  13   2          2.10          4.00         0.81 o                         
  -3  13   2          0.06          0.46         0.50 o                         
  -2  13   2          5.61          5.92         0.73 o                         
  -1  13   2         51.29         53.52         1.73 o                         
   0  13   2         53.78         56.23         2.71 o                         
   1  13   2          0.07          0.49         1.21 o                         
   2  13   2          2.82          3.00         0.73 o                         
   3  13   2         17.65         20.12         1.63 o                         
  -3  14   2          0.21          0.15         0.42 o                         
  -2  14   2          1.78          1.83         0.57 o                         
  -1  14   2         27.94         28.29         1.44 o                         
   0  14   2         12.43         10.85         1.24 o                         
   1  14   2          0.00         -0.20         0.75 o                         
 -11   1   3          5.24          7.69         1.01 o                         
 -10   1   3          1.36          1.25         0.51 o                         
  -9   1   3          0.16          0.10         0.42 o                         
  -8   1   3        338.60        325.04         4.09 o                         
  -7   1   3         35.96         35.71         1.07 o                         
  -6   1   3         25.89         23.85         0.99 o                         
  -5   1   3         81.37         80.96         2.52 o                         
  -4   1   3        210.18        205.72         3.94 o                         
  -3   1   3          2.11          4.26         0.42 o                         
  -2   1   3        117.10        122.59         1.40 o                         
  -1   1   3        325.14        345.71         2.74 o                         
   0   1   3        669.49        676.42         4.96 o                         
   1   1   3          8.95          9.33         0.49 o                         
   2   1   3         89.47         95.24         1.89 o                         
   3   1   3         72.87         72.93         1.70 o                         
   4   1   3        251.02        254.04         3.99 o                         
   5   1   3          3.91          3.34         0.62 o                         
   6   1   3         13.07         12.64         1.12 o                         
   7   1   3          2.41          3.24         0.73 o                         
   8   1   3          7.65         11.71         1.81 o                         
 -11   2   3          3.81          3.26         1.53 o                         
 -10   2   3          0.64          0.33         0.38 o                         
  -9   2   3          3.43          4.17         0.58 o                         
  -8   2   3        203.05        207.52         4.50 o                         
  -7   2   3         56.62         55.44         1.32 o                         
  -6   2   3         12.38         13.09         0.73 o                         
  -5   2   3          3.85          2.40         0.29 o                         
  -4   2   3        562.26        573.63         6.66 o                         
  -3   2   3          7.05          7.62         0.54 o                         
  -2   2   3          6.47          6.88         0.42 o                         
  -1   2   3        105.63        103.01         1.26 o                         
   0   2   3        230.34        245.10         2.05 o                         
   1   2   3         30.19         36.82         0.77 o                         
   2   2   3         81.08         76.55         1.25 o                         
   3   2   3         41.98         39.25         1.12 o                         
   4   2   3         96.65         93.79         2.17 o                         
   5   2   3          2.48          4.32         0.66 o                         
   6   2   3          1.52          1.17         0.50 o                         
   7   2   3          9.63          9.68         1.12 o                         
   8   2   3          2.94          3.98         0.84 o                         
 -11   3   3          0.63          0.49         0.46 o                         
 -10   3   3          0.43          1.10         0.54 o                         
  -9   3   3          0.70         -0.16         0.39 o                         
  -8   3   3         32.65         34.33         1.84 o                         
  -7   3   3          5.37          5.20         1.15 o                         
  -6   3   3         38.56         40.59         1.02 o                         
  -5   3   3         11.78         11.20         0.55 o                         
  -4   3   3        210.44        206.19         2.32 o                         
  -3   3   3          1.79          2.19         0.55 o                         
  -2   3   3        152.56        149.70         5.37 o                         
  -1   3   3         65.90         71.62         0.80 o                         
   0   3   3        496.75        547.32         4.96 o                         
   1   3   3        109.90        110.24         1.55 o                         
   2   3   3          2.60          3.66         0.42 o                         
   3   3   3        136.33        139.82         1.99 o                         
   4   3   3        463.89        444.59         8.22 o                         
   5   3   3         10.43         10.85         0.93 o                         
   6   3   3         42.06         38.78         1.66 o                         
   7   3   3          7.96         11.46         1.16 o                         
   8   3   3         15.49         22.06         3.29 o                         
 -11   4   3          7.45          7.31         1.13 o                         
 -10   4   3          1.04          1.42         0.62 o                         
  -9   4   3          2.62          2.47         0.88 o                         
  -8   4   3          6.28          7.35         0.89 o                         
  -7   4   3        181.18        177.08         3.41 o                         
  -6   4   3        217.24        217.32         4.77 o                         
  -5   4   3         66.06         62.94         1.35 o                         
  -4   4   3        140.42        137.39         1.77 o                         
  -3   4   3        117.32        113.77         2.05 o                         
  -2   4   3       2972.04       2958.25        29.24 o                         
  -1   4   3        275.94        284.21         3.04 o                         
   0   4   3        202.66        198.42         1.87 o                         
   1   4   3         65.01         61.07         0.81 o                         
   2   4   3        384.47        374.67         3.95 o                         
   3   4   3         75.72         70.25         1.38 o                         
   4   4   3         38.41         37.04         1.45 o                         
   5   4   3         16.02         17.41         1.20 o                         
   6   4   3         52.51         49.68         1.85 o                         
   7   4   3         11.82         13.04         1.24 o                         
   8   4   3          3.15          1.56         1.48 o                         
 -10   5   3         16.95         18.36         1.58 o                         
  -9   5   3         14.08         16.53         1.59 o                         
  -8   5   3          3.60          3.28         0.66 o                         
  -7   5   3          0.16         -0.26         0.26 o                         
  -6   5   3         12.45         10.23         1.21 o                         
  -5   5   3        220.54        215.26         4.27 o                         
  -4   5   3          2.19          4.24         0.71 o                         
  -3   5   3          0.06          0.71         0.38 o                         
  -2   5   3        669.06        635.42         7.32 o                         
  -1   5   3        268.87        268.64         3.02 o                         
   0   5   3        212.07        223.26         2.58 o                         
   1   5   3          1.69          2.78         0.27 o                         
   2   5   3         79.20         80.60         1.44 o                         
   3   5   3         13.31         13.40         0.70 o                         
   4   5   3         10.47          7.53         0.61 o                         
   5   5   3         67.28         64.07         1.93 o                         
   6   5   3          2.33          1.63         0.50 o                         
   7   5   3          3.29          1.92         0.62 o                         
 -10   6   3         14.59         14.90         1.39 o                         
  -9   6   3         19.52         23.08         1.70 o                         
  -8   6   3         16.34         15.21         2.68 o                         
  -7   6   3          0.09          0.28         0.42 o                         
  -6   6   3         62.01         55.09         1.74 o                         
  -5   6   3          3.82          3.69         0.60 o                         
  -4   6   3         19.66         16.39         0.93 o                         
  -3   6   3         39.09         37.28         1.23 o                         
  -2   6   3         96.90        101.56         3.07 o                         
  -1   6   3         13.21         13.78         0.62 o                         
   0   6   3         82.46         89.87         1.85 o                         
   1   6   3          7.72          6.62         0.71 o                         
   2   6   3          3.35          2.68         0.50 o                         
   3   6   3        110.07        106.99         1.91 o                         
   4   6   3        138.66        137.66         2.49 o                         
   5   6   3         25.05         21.72         3.12 o                         
   6   6   3          0.67          0.26         0.45 o                         
   7   6   3          6.93          6.86         1.42 o                         
 -10   7   3         19.22         26.29         2.63 o                         
  -9   7   3          0.06         -0.39         0.39 o                         
  -8   7   3          5.86          4.51         0.84 o                         
  -7   7   3         10.53          6.77         1.59 o                         
  -6   7   3         17.88         11.99         1.04 o                         
  -5   7   3         30.08         27.50         1.24 o                         
  -4   7   3          0.92          1.29         0.42 o                         
  -3   7   3         45.61         39.94         3.07 o                         
  -2   7   3        357.87        358.68         4.92 o                         
  -1   7   3          2.97          4.64         0.53 o                         
   0   7   3        125.76        133.93         2.04 o                         
   1   7   3         27.02         29.09         1.24 o                         
   2   7   3        115.90        109.32         2.48 o                         
   3   7   3         13.53         13.41         1.04 o                         
   4   7   3         26.47         30.33         1.39 o                         
   5   7   3          4.84          3.73         0.99 o                         
   6   7   3         10.40         11.50         1.75 o                         
   7   7   3          1.19          1.10         0.88 o                         
  -9   8   3          8.73          8.68         1.12 o                         
  -8   8   3         10.06          9.12         1.10 o                         
  -7   8   3         28.46         35.09         1.63 o                         
  -6   8   3        122.38        108.04         3.51 o                         
  -5   8   3          4.23          3.62         0.62 o                         
  -4   8   3        109.16        109.47         2.52 o                         
  -3   8   3         76.62         76.38         2.01 o                         
  -2   8   3        745.83        727.53        12.22 o                         
  -1   8   3          6.52          8.04         0.63 o                         
   0   8   3         23.76         23.83         1.04 o                         
   1   8   3        147.94        137.79         2.90 o                         
   2   8   3         56.66         51.20         2.85 o                         
   3   8   3         24.11         22.38         1.75 o                         
   4   8   3          0.07          0.50         0.55 o                         
   5   8   3          0.15          1.31         0.62 o                         
   6   8   3         30.75         28.38         2.30 o                         
  -9   9   3          2.87          3.29         1.10 o                         
  -8   9   3         24.03         22.85         1.66 o                         
  -7   9   3         10.94         11.74         1.64 o                         
  -6   9   3         30.40         27.99         1.47 o                         
  -5   9   3         30.67         30.16         1.47 o                         
  -4   9   3         17.91         20.81         2.36 o                         
  -3   9   3        130.14        128.18         2.79 o                         
  -2   9   3         37.75         33.90         1.39 o                         
  -1   9   3        116.64        118.26         2.14 o                         
   0   9   3        126.08        129.53         2.26 o                         
   1   9   3        122.98        111.58         2.67 o                         
   2   9   3          4.97          8.33         0.93 o                         
   3   9   3          3.27          3.89         0.73 o                         
   4   9   3        210.51        212.93         4.14 o                         
   5   9   3          2.23          4.66         1.10 o                         
   6   9   3         17.27         17.75         2.19 o                         
  -8  10   3         18.26         16.67         1.47 o                         
  -7  10   3         47.93         52.54         2.57 o                         
  -6  10   3          9.69          9.80         2.08 o                         
  -5  10   3          1.27          2.52         0.61 o                         
  -4  10   3         54.59         59.37         2.01 o                         
  -3  10   3         15.22         16.65         1.37 o                         
  -2  10   3          7.16         10.43         0.80 o                         
  -1  10   3         20.91         19.99         1.03 o                         
   0  10   3          0.08          0.22         0.42 o                         
   1  10   3         54.30         52.81         1.94 o                         
   2  10   3          3.17          3.62         0.70 o                         
   3  10   3         24.80         25.82         1.55 o                         
   4  10   3         45.58         48.04         2.85 o                         
   5  10   3         44.12         46.50         3.78 o                         
  -7  11   3         41.62         36.31         1.78 o                         
  -6  11   3         16.93         18.43         3.01 o                         
  -5  11   3         18.23         19.89         1.51 o                         
  -4  11   3          4.07          3.96         0.77 o                         
  -3  11   3         86.98         81.06         2.40 o                         
  -2  11   3          2.46          2.22         0.60 o                         
  -1  11   3          0.24          0.48         0.39 o                         
   0  11   3          0.68         -0.06         0.42 o                         
   1  11   3          0.01         -0.35         0.42 o                         
   2  11   3          8.58          7.93         1.15 o                         
   3  11   3         11.60         13.36         1.28 o                         
   4  11   3          4.00          3.86         0.76 o                         
  -6  12   3         11.07          9.28         1.64 o                         
  -5  12   3          3.42          4.03         0.93 o                         
  -4  12   3         11.30         13.48         2.03 o                         
  -3  12   3          7.70         11.55         1.20 o                         
  -2  12   3          5.88          5.68         0.91 o                         
  -1  12   3          2.99          5.70         0.93 o                         
   0  12   3          3.15          3.28         1.48 o                         
   1  12   3          2.26          2.31         0.88 o                         
   2  12   3          0.31          1.12         0.58 o                         
   3  12   3          0.03          0.60         0.62 o                         
  -5  13   3         45.15         46.03         2.05 o                         
  -4  13   3         10.17         13.76         1.97 o                         
  -3  13   3         23.25         24.20         1.39 o                         
  -2  13   3          7.12          6.82         0.82 o                         
  -1  13   3         40.44         41.41         2.47 o                         
   0  13   3         10.65          9.73         2.14 o                         
   1  13   3          0.72          1.79         0.68 o                         
   2  13   3         26.47         25.08         1.86 o                         
  -3  14   3          0.63          0.88         0.66 o                         
  -2  14   3          4.66          2.63         1.21 o                         
  -1  14   3         55.17         53.47         3.29 o                         
   0  14   3         18.82         19.94         2.41 o                         
 -11   0   4          4.38          5.26         1.21 o                         
 -10   0   4         57.49         56.86         3.07 o                         
  -9   0   4         70.05         69.79         3.18 o                         
  -8   0   4         25.76         32.10         2.08 o                         
  -7   0   4          9.06         10.96         1.31 o                         
  -6   0   4         10.95          9.09         1.10 o                         
  -5   0   4        333.63        352.56         6.68 o                         
  -4   0   4         10.93         12.82         0.99 o                         
  -3   0   4         18.86         21.15         1.10 o                         
  -2   0   4        521.22        524.02         5.81 o                         
  -1   0   4        668.84        678.77         9.75 o                         
   0   0   4        430.70        453.65         5.05 o                         
   1   0   4         97.47         96.30         2.63 o                         
   2   0   4         62.19         66.06         2.30 o                         
   3   0   4        944.46        950.43        15.34 o                         
   4   0   4          0.52          3.07         0.77 o                         
   5   0   4         63.41         62.78         2.85 o                         
   6   0   4          4.72          6.68         1.21 o                         
   7   0   4         71.07         77.35         3.62 o                         
 -11   1   4          5.68          4.78         1.42 o                         
 -10   1   4         32.93         33.70         1.74 o                         
  -9   1   4         38.57         40.24         1.78 o                         
  -8   1   4        463.06        454.36         6.51 o                         
  -7   1   4          0.30          2.54         0.54 o                         
  -6   1   4        115.04        116.52         2.40 o                         
  -5   1   4        227.12        216.65         3.41 o                         
  -4   1   4        367.77        356.88         4.57 o                         
  -3   1   4        356.97        366.34         4.53 o                         
  -2   1   4         92.42        103.35         1.23 o                         
  -1   1   4         38.73         40.13         0.86 o                         
   0   1   4          9.65         12.89         0.34 o                         
   1   1   4        126.36        122.51         2.13 o                         
   2   1   4        111.83        108.99         2.13 o                         
   3   1   4         55.12         57.83         1.66 o                         
   4   1   4         38.80         40.46         1.51 o                         
   5   1   4          6.08          8.92         1.10 o                         
   6   1   4         15.13         18.69         1.39 o                         
   7   1   4          0.03          0.00         0.46 o                         
 -11   2   4          4.71          5.09         0.92 o                         
 -10   2   4          3.85          4.78         0.84 o                         
  -9   2   4          3.50          3.71         0.73 o                         
  -8   2   4         28.65         29.18         1.47 o                         
  -7   2   4        116.10        117.97         3.18 o                         
  -6   2   4          1.39          3.43         0.54 o                         
  -5   2   4        228.67        226.21         4.16 o                         
  -4   2   4          9.47         10.42         1.21 o                         
  -3   2   4        432.33        427.44         4.00 o                         
  -2   2   4        110.41        116.08         1.25 o                         
  -1   2   4         15.40         19.58         0.44 o                         
   0   2   4        298.87        311.73         3.17 o                         
   1   2   4         41.98         38.66         0.85 o                         
   2   2   4         15.31         21.08         0.92 o                         
   3   2   4         35.09         38.08         1.39 o                         
   4   2   4         58.45         57.09         1.92 o                         
   5   2   4        166.67        160.07         3.33 o                         
   6   2   4          9.50          8.77         1.00 o                         
   7   2   4          9.95          7.79         1.01 o                         
 -11   3   4          2.80          2.36         0.66 o                         
 -10   3   4          3.22          3.21         0.81 o                         
  -9   3   4         39.60         47.00         2.63 o                         
  -8   3   4          7.16          6.12         0.81 o                         
  -7   3   4         21.49         22.90         1.16 o                         
  -6   3   4        212.96        204.96         4.16 o                         
  -5   3   4         19.67         23.55         1.53 o                         
  -4   3   4         14.22         14.36         0.77 o                         
  -3   3   4        230.57        234.36         3.33 o                         
  -2   3   4       1307.06       1326.36        11.91 o                         
  -1   3   4        590.09        597.42         5.68 o                         
   0   3   4        116.59        132.55         1.75 o                         
   1   3   4        454.22        462.94         4.56 o                         
   2   3   4         11.14         14.71         0.87 o                         
   3   3   4        504.16        484.06         6.35 o                         
   4   3   4          5.70          4.95         0.70 o                         
   5   3   4          6.16          6.92         1.04 o                         
   6   3   4         55.68         54.05         2.47 o                         
   7   3   4          0.93          0.42         0.93 o                         
 -11   4   4         20.58         18.95         2.19 o                         
 -10   4   4         32.82         38.02         2.74 o                         
  -9   4   4         15.52         17.26         1.39 o                         
  -8   4   4          0.05          0.71         0.50 o                         
  -7   4   4          1.11          1.04         0.39 o                         
  -6   4   4        142.71        133.91         2.75 o                         
  -5   4   4         37.88         33.11         1.28 o                         
  -4   4   4         98.48         98.31         2.09 o                         
  -3   4   4        351.95        337.44         4.49 o                         
  -2   4   4        964.87        998.04         8.90 o                         
  -1   4   4         15.12         20.40         0.62 o                         
   0   4   4         59.97         56.72         1.78 o                         
   1   4   4         82.81         79.15         1.37 o                         
   2   4   4        216.41        217.55         2.81 o                         
   3   4   4         12.28         11.32         1.48 o                         
   4   4   4          3.46          5.81         0.73 o                         
   5   4   4          3.20          2.14         0.62 o                         
   6   4   4          1.31          2.21         0.93 o                         
   7   4   4          0.04          2.13         0.68 o                         
 -10   5   4          1.94          1.45         0.58 o                         
  -9   5   4          0.27          0.43         0.50 o                         
  -8   5   4         54.42         50.85         1.94 o                         
  -7   5   4         62.87         51.35         1.78 o                         
  -6   5   4          9.29          7.89         2.03 o                         
  -5   5   4         51.25         48.04         2.47 o                         
  -4   5   4         57.91         60.98         1.63 o                         
  -3   5   4        544.81        538.84         6.58 o                         
  -2   5   4          0.31          2.54         0.32 o                         
  -1   5   4         30.20         31.61         1.12 o                         
   0   5   4         24.26         25.09         2.52 o                         
   1   5   4        171.99        162.15         2.29 o                         
   2   5   4         27.79         27.15         0.87 o                         
   3   5   4         11.14         14.23         1.10 o                         
   4   5   4         59.58         57.37         1.85 o                         
   5   5   4         10.84         11.08         1.64 o                         
   6   5   4         10.92          6.80         2.41 o                         
   7   5   4          9.93         15.78         1.86 o                         
 -10   6   4          1.61          1.63         0.66 o                         
  -9   6   4         26.66         25.52         1.74 o                         
  -8   6   4          0.20          0.05         0.46 o                         
  -7   6   4         59.86         53.21         1.86 o                         
  -6   6   4          5.82          7.01         0.85 o                         
  -5   6   4         83.55         83.27         2.09 o                         
  -4   6   4        114.05        108.92         2.36 o                         
  -3   6   4        158.57        151.57         3.40 o                         
  -2   6   4        170.96        174.67         2.47 o                         
  -1   6   4          6.18          8.54         1.03 o                         
   0   6   4        118.50        114.27         3.01 o                         
   1   6   4          1.02          2.11         0.46 o                         
   2   6   4         75.81         77.78         2.01 o                         
   3   6   4         53.81         54.23         2.63 o                         
   4   6   4          5.18          5.81         0.76 o                         
   5   6   4         11.67         11.13         1.08 o                         
   6   6   4          0.00         -0.08         0.46 o                         
 -10   7   4          3.22          0.88         0.88 o                         
  -9   7   4         12.20         14.00         1.39 o                         
  -8   7   4          1.31          1.26         0.54 o                         
  -7   7   4          6.77         10.40         1.04 o                         
  -6   7   4          8.64          8.27         0.92 o                         
  -5   7   4          1.51          1.57         0.50 o                         
  -4   7   4          0.31          1.89         0.50 o                         
  -3   7   4         51.76         51.07         1.59 o                         
  -2   7   4         11.15         12.75         0.77 o                         
  -1   7   4         86.54         90.01         3.45 o                         
   0   7   4         10.38         10.17         0.93 o                         
   1   7   4          0.12          0.15         0.36 o                         
   2   7   4          0.04          1.54         0.60 o                         
   3   7   4         39.03         39.16         2.41 o                         
   4   7   4          0.91          2.41         0.88 o                         
   5   7   4          8.75          9.31         1.53 o                         
   6   7   4          2.91          3.62         1.21 o                         
  -9   8   4          4.42          4.04         0.82 o                         
  -8   8   4         10.25         14.54         1.42 o                         
  -7   8   4         59.04         59.11         3.18 o                         
  -6   8   4         31.08         30.22         1.51 o                         
  -5   8   4         10.55         11.61         1.04 o                         
  -4   8   4          2.77          4.32         0.73 o                         
  -3   8   4        198.59        198.93         3.52 o                         
  -2   8   4         14.65         14.44         0.85 o                         
  -1   8   4         39.74         41.08         1.59 o                         
   0   8   4         79.59         80.70         2.63 o                         
   1   8   4          6.28          5.48         1.10 o                         
   2   8   4         11.38         14.05         1.92 o                         
   3   8   4          3.16          2.75         0.62 o                         
   4   8   4        135.86        133.55         4.60 o                         
   5   8   4          3.34          2.52         1.10 o                         
  -9   9   4          4.48          5.59         1.42 o                         
  -8   9   4         25.23         18.69         1.47 o                         
  -7   9   4          6.93          5.60         0.85 o                         
  -6   9   4          3.34          3.64         0.68 o                         
  -5   9   4          2.65          3.93         0.70 o                         
  -4   9   4         81.11         75.97         2.21 o                         
  -3   9   4         74.72         71.12         2.04 o                         
  -2   9   4         16.80         17.91         1.43 o                         
  -1   9   4          5.77          5.53         0.76 o                         
   0   9   4         20.35         20.33         1.43 o                         
   1   9   4          0.32          0.55         0.46 o                         
   2   9   4         11.06         11.50         1.12 o                         
   3   9   4         47.81         50.99         1.93 o                         
   4   9   4        137.04        141.88         4.93 o                         
   5   9   4          7.16          6.79         1.53 o                         
  -8  10   4         15.27         13.32         2.96 o                         
  -7  10   4         12.64         11.92         1.28 o                         
  -6  10   4         10.60         10.74         1.15 o                         
  -5  10   4          3.26          6.63         0.89 o                         
  -4  10   4         30.82         30.75         1.51 o                         
  -3  10   4          4.63          5.39         0.77 o                         
  -2  10   4         35.26         33.98         1.59 o                         
  -1  10   4          1.43          2.55         1.04 o                         
   0  10   4         27.45         27.30         1.47 o                         
   1  10   4         32.15         28.97         2.47 o                         
   2  10   4         16.62         16.60         1.35 o                         
   3  10   4          5.60          6.96         1.42 o                         
   4  10   4          4.89          2.19         1.10 o                         
  -7  11   4          4.78          3.44         0.81 o                         
  -6  11   4          4.10          3.95         0.73 o                         
  -5  11   4         16.70         18.42         1.43 o                         
  -4  11   4          0.24         -0.05         0.60 o                         
  -3  11   4          7.11          7.25         0.75 o                         
  -2  11   4          7.07          9.47         1.12 o                         
  -1  11   4         18.87         17.68         1.43 o                         
   0  11   4          0.41          0.77         0.54 o                         
   1  11   4         15.65         13.75         2.68 o                         
   2  11   4          2.91          5.69         0.89 o                         
   3  11   4          3.26          3.08         1.42 o                         
  -6  12   4          2.35          3.01         0.77 o                         
  -5  12   4          2.47          2.40         0.66 o                         
  -4  12   4          4.40          4.04         0.76 o                         
  -3  12   4         10.92         11.74         1.26 o                         
  -2  12   4          2.08          2.63         0.77 o                         
  -1  12   4         34.22         35.33         1.82 o                         
   0  12   4          0.13          0.03         0.55 o                         
   1  12   4          0.11          0.38         0.54 o                         
   2  12   4          9.92         10.58         1.24 o                         
  -4  13   4          0.83          1.06         0.66 o                         
  -3  13   4          4.20          6.22         1.01 o                         
  -2  13   4          6.22          7.25         1.15 o                         
  -1  13   4          1.54          1.75         0.68 o                         
   0  13   4          4.74          4.00         0.88 o                         
 -11   1   5          0.49          1.02         0.58 o                         
 -10   1   5          3.60          4.64         0.89 o                         
  -9   1   5        254.10        269.88         5.70 o                         
  -8   1   5          1.74          2.13         0.58 o                         
  -7   1   5         21.16         20.71         1.23 o                         
  -6   1   5         66.27         64.16         1.78 o                         
  -5   1   5        251.24        260.43         5.59 o                         
  -4   1   5         11.07          9.12         1.53 o                         
  -3   1   5          0.39          0.55         0.14 o                         
  -2   1   5          5.34          6.88         0.40 o                         
  -1   1   5        515.19        529.67         7.35 o                         
   0   1   5          0.00          0.11         0.23 o                         
   1   1   5         24.33         22.98         0.97 o                         
   2   1   5         82.26         89.94         2.05 o                         
   3   1   5        383.50        388.05         5.58 o                         
   4   1   5         10.72         11.62         1.08 o                         
   5   1   5          1.29         -0.36         0.49 o                         
   6   1   5          5.90          6.36         0.93 o                         
 -11   2   5          2.79          4.27         1.21 o                         
 -10   2   5          0.02         -0.20         0.66 o                         
  -9   2   5         19.82         21.37         1.63 o                         
  -8   2   5         24.93         26.73         1.43 o                         
  -7   2   5          3.47          4.15         0.66 o                         
  -6   2   5          2.99          1.84         0.50 o                         
  -5   2   5          0.36          0.38         0.44 o                         
  -4   2   5         11.01         10.46         0.77 o                         
  -3   2   5         21.44         20.19         0.67 o                         
  -2   2   5         52.22         54.53         1.05 o                         
  -1   2   5         31.41         31.51         0.74 o                         
   0   2   5          0.27          0.75         0.26 o                         
   1   2   5          1.10          0.55         0.31 o                         
   2   2   5        225.45        218.89         3.60 o                         
   3   2   5         40.92         42.18         1.59 o                         
   4   2   5         11.29         13.59         3.18 o                         
   5   2   5          0.00         -0.42         0.42 o                         
   6   2   5         19.73         25.88         1.81 o                         
 -11   3   5          7.66          5.81         1.75 o                         
 -10   3   5          3.02          3.62         1.10 o                         
  -9   3   5          1.69          1.18         0.58 o                         
  -8   3   5         27.19         28.12         2.63 o                         
  -7   3   5          4.03          3.89         1.21 o                         
  -6   3   5          1.02          1.42         0.39 o                         
  -5   3   5         17.57         17.84         1.59 o                         
  -4   3   5         32.02         27.47         2.30 o                         
  -3   3   5          5.76          7.99         0.56 o                         
  -2   3   5         27.93         29.22         0.91 o                         
  -1   3   5          2.43          2.94         0.42 o                         
   0   3   5          0.24          0.95         0.29 o                         
   1   3   5          0.18          0.86         0.34 o                         
   2   3   5         12.12         11.88         0.99 o                         
   3   3   5         12.63         15.37         1.11 o                         
   4   3   5          4.35          4.01         0.93 o                         
   5   3   5          2.44          2.15         0.61 o                         
   6   3   5          1.19          0.11         0.46 o                         
 -10   4   5          0.08         -0.24         0.50 o                         
  -9   4   5         29.28         29.57         1.70 o                         
  -8   4   5          4.98          4.34         0.76 o                         
  -7   4   5          3.15          2.34         1.04 o                         
  -6   4   5          2.89          2.19         0.66 o                         
  -5   4   5         19.51         17.85         1.05 o                         
  -4   4   5         33.84         33.86         1.24 o                         
  -3   4   5         16.03         13.28         0.71 o                         
  -2   4   5          0.67          0.38         0.23 o                         
  -1   4   5         20.29         23.86         1.53 o                         
   0   4   5         12.71         12.47         1.04 o                         
   1   4   5         55.41         53.57         2.41 o                         
   2   4   5         28.24         26.40         1.75 o                         
   3   4   5         26.99         21.93         1.42 o                         
   4   4   5          4.38          3.68         0.66 o                         
   5   4   5          4.45          3.32         0.73 o                         
   6   4   5          0.00          0.11         0.77 o                         
 -10   5   5          0.01          0.17         0.42 o                         
  -9   5   5          3.22          2.30         0.70 o                         
  -8   5   5          1.12          0.49         0.54 o                         
  -7   5   5          0.16         -0.14         0.42 o                         
  -6   5   5          2.38          1.91         0.50 o                         
  -5   5   5         19.20         20.79         1.86 o                         
  -4   5   5          2.02          2.19         0.50 o                         
  -3   5   5         35.78         36.80         1.35 o                         
  -2   5   5         42.24         47.96         1.54 o                         
  -1   5   5          6.49          7.06         0.73 o                         
   0   5   5         32.19         29.24         1.15 o                         
   1   5   5          5.40          5.26         1.10 o                         
   2   5   5          2.34          1.86         0.77 o                         
   3   5   5          0.29          0.22         0.55 o                         
   4   5   5          8.36          8.00         1.42 o                         
   5   5   5         25.44         24.43         2.52 o                         
 -10   6   5          0.84          0.42         0.55 o                         
  -9   6   5          2.96          3.97         0.85 o                         
  -8   6   5          0.54          1.24         0.58 o                         
  -7   6   5        239.56        213.14        10.46 o                         
  -6   6   5         19.18         18.74         1.32 o                         
  -5   6   5         44.81         44.12         1.59 o                         
  -4   6   5        214.02        209.62         3.60 o                         
  -3   6   5       1646.00       1624.62        14.23 o                         
  -2   6   5          0.01          0.28         1.26 o                         
  -1   6   5         41.93         40.46         1.47 o                         
   0   6   5        138.25        125.80         4.55 o                         
   1   6   5        168.14        156.86         3.51 o                         
   2   6   5         45.01         43.17         2.52 o                         
   3   6   5          2.98          3.40         0.99 o                         
   4   6   5          0.60          0.99         0.88 o                         
   5   6   5         25.41         22.24         2.41 o                         
  -9   7   5          8.20          8.17         1.08 o                         
  -8   7   5         10.31          7.31         0.97 o                         
  -7   7   5          0.24          0.05         0.49 o                         
  -6   7   5         48.89         41.10         1.66 o                         
  -5   7   5          2.65          3.08         0.88 o                         
  -4   7   5        143.32        140.76         2.90 o                         
  -3   7   5          0.19          0.89         0.35 o                         
  -2   7   5         90.09         91.16         2.36 o                         
  -1   7   5         36.81         38.38         1.54 o                         
   0   7   5         42.47         37.91         2.08 o                         
   1   7   5          1.85          3.41         0.61 o                         
   2   7   5          6.25          7.78         1.31 o                         
   3   7   5          1.06          0.77         0.66 o                         
   4   7   5         63.39         64.42         3.40 o                         
  -9   8   5          6.54          8.31         1.15 o                         
  -8   8   5          2.97          3.61         0.81 o                         
  -7   8   5          0.43          0.61         0.77 o                         
  -6   8   5          0.06         -0.05         0.42 o                         
  -5   8   5         10.59         10.12         1.48 o                         
  -4   8   5          3.14          2.55         0.71 o                         
  -3   8   5          1.79          3.60         0.93 o                         
  -2   8   5          0.05         -0.18         0.34 o                         
  -1   8   5         42.47         43.53         2.19 o                         
   0   8   5          2.36          1.13         0.50 o                         
   1   8   5          2.27          3.43         0.70 o                         
   2   8   5         17.94         17.86         1.97 o                         
   3   8   5         18.91         15.01         1.97 o                         
   4   8   5          1.80          2.30         1.10 o                         
  -8   9   5          0.74          1.45         0.58 o                         
  -7   9   5          4.49          4.94         1.15 o                         
  -6   9   5         29.55         31.53         2.14 o                         
  -5   9   5          2.06          1.89         0.58 o                         
  -4   9   5          3.58          2.87         0.58 o                         
  -3   9   5          1.88          1.02         0.50 o                         
  -2   9   5          0.38          0.91         0.53 o                         
  -1   9   5         16.81         18.25         1.39 o                         
   0   9   5          5.99          6.08         0.84 o                         
   1   9   5         16.43         12.82         1.23 o                         
   2   9   5         12.51         14.35         1.86 o                         
   3   9   5          3.07          1.42         0.99 o                         
  -8  10   5          1.54          2.19         1.10 o                         
  -7  10   5          2.13          1.31         0.62 o                         
  -6  10   5          1.40          1.24         0.61 o                         
  -5  10   5          9.01          9.37         1.04 o                         
  -4  10   5          1.46          0.88         0.77 o                         
  -3  10   5          2.95          3.46         0.76 o                         
  -2  10   5          5.13          5.84         2.03 o                         
  -1  10   5         11.52         11.15         1.31 o                         
   0  10   5          3.62          3.86         0.76 o                         
   1  10   5          0.29          0.93         0.71 o                         
   2  10   5         15.45         15.61         1.35 o                         
  -7  11   5          2.92          3.29         1.10 o                         
  -6  11   5         16.24         15.79         3.45 o                         
  -5  11   5         12.01         12.79         1.24 o                         
  -4  11   5         16.76         16.45         1.43 o                         
  -3  11   5          2.60          2.08         0.68 o                         
  -2  11   5          7.32          6.29         0.97 o                         
  -1  11   5         58.04         57.14         2.24 o                         
   0  11   5          8.88          9.04         1.12 o                         
   1  11   5         25.38         23.68         1.74 o                         
   2  11   5          2.20          1.75         0.99 o                         
  -4  12   5         17.15         15.45         1.47 o                         
  -3  12   5          1.94          2.86         0.84 o                         
  -2  12   5         26.32         30.83         1.87 o                         
  -1  12   5          0.01         -0.21         0.58 o                         
   0  12   5         21.91         20.28         1.74 o                         
 -10   0   6         42.12         43.50         2.85 o                         
  -9   0   6        124.09        136.95         4.71 o                         
  -8   0   6         54.70         57.85         2.85 o                         
  -7   0   6          3.41          4.38         0.99 o                         
  -6   0   6        167.26        154.59         4.27 o                         
  -5   0   6         12.47         14.35         1.42 o                         
  -4   0   6        152.03        154.04         3.83 o                         
  -3   0   6          0.48          0.66         0.38 o                         
  -2   0   6          1.08          5.92         0.77 o                         
  -1   0   6        109.78        118.00         3.07 o                         
   0   0   6          3.79          4.27         0.77 o                         
   1   0   6         14.02         15.67         1.31 o                         
   2   0   6          1.59          2.96         0.88 o                         
   3   0   6         17.09         20.16         1.97 o                         
   4   0   6         54.58         54.01         2.85 o                         
   5   0   6          3.92          5.48         1.21 o                         
 -10   1   6          5.57          7.10         1.08 o                         
  -9   1   6          2.74          2.14         0.82 o                         
  -8   1   6          3.38          4.60         0.77 o                         
  -7   1   6         33.18         34.30         1.47 o                         
  -6   1   6          5.86          7.21         0.81 o                         
  -5   1   6          0.04          0.98         0.42 o                         
  -4   1   6         58.73         63.21         1.31 o                         
  -3   1   6         30.74         35.51         1.15 o                         
  -2   1   6        351.35        361.33         6.79 o                         
  -1   1   6         22.69         22.90         1.42 o                         
   0   1   6         79.48         82.85         1.85 o                         
   1   1   6         84.92         90.40         2.09 o                         
   2   1   6        413.53        398.53         5.65 o                         
   3   1   6          1.73          2.74         0.62 o                         
   4   1   6         18.67         19.69         1.43 o                         
   5   1   6         25.64         27.44         1.59 o                         
 -10   2   6         36.35         40.17         1.94 o                         
  -9   2   6         14.60         13.75         1.32 o                         
  -8   2   6          0.69          0.85         0.60 o                         
  -7   2   6          2.08          2.81         0.62 o                         
  -6   2   6         72.65         76.32         3.62 o                         
  -5   2   6          0.15          0.01         0.34 o                         
  -4   2   6         16.17         17.28         0.74 o                         
  -3   2   6         33.18         37.10         1.20 o                         
  -2   2   6         14.34         17.75         1.31 o                         
  -1   2   6         43.81         39.88         1.86 o                         
   0   2   6         13.47         12.16         1.31 o                         
   1   2   6         45.66         46.67         2.19 o                         
   2   2   6         12.94         13.48         1.53 o                         
   3   2   6          2.55          5.29         0.84 o                         
   4   2   6          2.51          1.91         0.93 o                         
   5   2   6          0.50          0.78         1.04 o                         
 -10   3   6         22.82         24.76         2.63 o                         
  -9   3   6         72.50         74.28         2.48 o                         
  -8   3   6         34.39         34.87         3.83 o                         
  -7   3   6         26.46         25.90         1.35 o                         
  -6   3   6         71.03         69.18         1.97 o                         
  -5   3   6         20.29         22.18         1.12 o                         
  -4   3   6        309.46        324.24         3.91 o                         
  -3   3   6          1.12          2.99         0.88 o                         
  -2   3   6          0.98          0.33         0.44 o                         
  -1   3   6          8.53         11.50         1.31 o                         
   0   3   6         36.94         35.17         1.97 o                         
   1   3   6         19.70         17.75         1.75 o                         
   2   3   6         48.04         47.22         2.41 o                         
   3   3   6         25.01         16.98         1.75 o                         
   4   3   6          1.40          1.97         0.88 o                         
   5   3   6          0.07          0.88         0.77 o                         
 -10   4   6          0.06          0.55         0.54 o                         
  -9   4   6          3.69          5.04         0.89 o                         
  -8   4   6         81.04         79.76         3.51 o                         
  -7   4   6          4.58          6.24         1.21 o                         
  -6   4   6         29.52         31.99         2.08 o                         
  -5   4   6         56.13         51.42         1.66 o                         
  -4   4   6        552.42        561.31         5.86 o                         
  -3   4   6         16.46         16.09         1.10 o                         
  -2   4   6         27.95         31.08         1.23 o                         
  -1   4   6         84.45         81.95         2.96 o                         
   0   4   6         81.77         74.17         2.96 o                         
   1   4   6          0.25          0.99         0.66 o                         
   2   4   6          8.79         14.79         1.75 o                         
   3   4   6          0.63          1.64         0.88 o                         
   4   4   6         68.12         64.86         3.29 o                         
 -10   5   6         14.21         16.43         1.51 o                         
  -9   5   6          1.21          1.71         0.77 o                         
  -8   5   6          2.62          3.26         0.73 o                         
  -7   5   6         80.70         77.36         2.32 o                         
  -6   5   6          0.11          0.72         0.55 o                         
  -5   5   6         26.34         27.26         1.28 o                         
  -4   5   6          4.45          5.69         0.60 o                         
  -3   5   6        204.58        210.04         3.71 o                         
  -2   5   6         84.90         88.73         2.20 o                         
  -1   5   6         10.20          9.55         0.97 o                         
   0   5   6         23.76         23.12         1.75 o                         
   1   5   6         19.20         16.00         1.75 o                         
   2   5   6         62.46         59.16         2.96 o                         
   3   5   6          7.52          7.78         1.42 o                         
   4   5   6          2.55          1.64         0.77 o                         
  -9   6   6          0.44          0.66         0.54 o                         
  -8   6   6         15.58         15.10         1.32 o                         
  -7   6   6          6.30          7.88         0.97 o                         
  -6   6   6         10.24         11.21         1.08 o                         
  -5   6   6          9.28          9.63         0.97 o                         
  -4   6   6          1.20          2.95         0.62 o                         
  -3   6   6         57.00         51.74         2.41 o                         
  -2   6   6         10.54         11.56         2.74 o                         
  -1   6   6         15.54         15.52         1.64 o                         
   0   6   6          3.89          6.03         1.21 o                         
   1   6   6         19.68         16.11         1.75 o                         
   2   6   6          0.31          0.66         0.77 o                         
   3   6   6         13.59         11.72         1.64 o                         
   4   6   6          4.62          3.94         1.21 o                         
  -9   7   6          4.21          0.70         0.61 o                         
  -8   7   6          2.29          1.86         0.70 o                         
  -7   7   6          0.17          0.33         0.46 o                         
  -6   7   6          0.12          0.38         0.46 o                         
  -5   7   6         57.68         54.32         1.85 o                         
  -4   7   6          3.98          3.64         0.68 o                         
  -3   7   6          0.00          0.84         0.50 o                         
  -2   7   6          1.37          0.13         0.44 o                         
  -1   7   6          6.55          5.86         1.15 o                         
   0   7   6         12.48         11.94         1.64 o                         
   1   7   6          0.87          1.75         0.88 o                         
   2   7   6          4.50          5.48         1.31 o                         
   3   7   6          2.99          4.60         1.10 o                         
  -8   8   6          0.07          0.45         0.71 o                         
  -7   8   6         11.39         10.48         1.15 o                         
  -6   8   6          9.24         11.64         1.20 o                         
  -5   8   6          8.37         10.85         1.64 o                         
  -4   8   6         80.55         72.26         2.32 o                         
  -3   8   6        104.88         99.61         2.71 o                         
  -2   8   6          0.76          0.34         0.46 o                         
  -1   8   6          0.02         -0.04         0.36 o                         
   0   8   6         57.55         56.75         2.96 o                         
   1   8   6         23.09         17.09         1.97 o                         
   2   8   6         20.40         20.05         2.19 o                         
  -8   9   6          5.05          3.51         1.10 o                         
  -7   9   6          1.14          2.06         0.77 o                         
  -6   9   6          6.14          6.98         0.93 o                         
  -5   9   6          1.36         -0.11         0.55 o                         
  -4   9   6         10.70         11.99         1.48 o                         
  -3   9   6         22.85         21.60         2.57 o                         
  -2   9   6         29.97         29.98         1.58 o                         
  -1   9   6          0.19          1.10         0.66 o                         
   0   9   6          6.64          5.08         2.08 o                         
   1   9   6          2.68          4.49         1.21 o                         
   2   9   6         38.33         38.46         2.85 o                         
  -7  10   6         12.76         12.27         1.75 o                         
  -6  10   6          3.38          2.63         1.10 o                         
  -5  10   6          0.24          0.68         0.50 o                         
  -4  10   6         16.51         19.78         1.63 o                         
  -3  10   6          7.20         13.76         3.89 o                         
  -2  10   6         11.23         11.90         1.23 o                         
  -1  10   6         23.46         23.27         1.65 o                         
   0  10   6          1.54         -0.01         0.50 o                         
   1  10   6         22.90         21.91         2.85 o                         
  -5  11   6         11.78         10.10         2.03 o                         
  -4  11   6          5.58          2.67         0.84 o                         
  -3  11   6          9.91         10.54         1.70 o                         
  -2  11   6          4.78          5.55         1.01 o                         
  -1  11   6          5.27          2.70         0.77 o                         
   0  11   6          2.26          2.63         1.10 o                         
 -10   1   7         17.43         19.99         1.74 o                         
  -9   1   7         13.05         14.96         1.39 o                         
  -8   1   7          2.14          2.47         1.48 o                         
  -7   1   7          4.89          6.26         1.04 o                         
  -6   1   7         21.72         22.28         1.20 o                         
  -5   1   7         52.03         53.30         1.66 o                         
  -1   1   7          1.06          1.42         0.99 o                         
   0   1   7          0.01          0.33         0.44 o                         
   1   1   7        122.52        129.17         4.05 o                         
   2   1   7        112.19        103.64         3.83 o                         
   3   1   7          6.61          6.35         1.21 o                         
 -10   2   7         18.81         18.05         1.59 o                         
  -9   2   7          2.81          2.31         0.73 o                         
  -8   2   7          0.73          1.22         0.53 o                         
  -7   2   7         10.22         11.20         1.08 o                         
  -6   2   7         15.65         14.17         1.12 o                         
  -5   2   7         33.65         35.94         2.08 o                         
  -4   2   7          0.45          0.88         0.55 o                         
  -3   2   7         12.32         15.56         1.31 o                         
  -2   2   7         41.36         43.50         2.08 o                         
  -1   2   7         15.62         18.19         1.42 o                         
   0   2   7          4.58          4.38         0.88 o                         
   1   2   7         26.59         25.31         1.86 o                         
   2   2   7         27.17         22.35         1.86 o                         
   3   2   7          1.44          0.22         0.66 o                         
 -10   3   7         42.87         44.62         4.55 o                         
  -9   3   7          0.94          1.21         0.62 o                         
  -8   3   7          2.73          2.93         0.68 o                         
  -7   3   7         14.45         13.75         1.20 o                         
  -6   3   7         20.38         18.43         2.68 o                         
  -5   3   7          2.50          2.83         0.58 o                         
  -4   3   7          4.27          5.20         0.70 o                         
  -3   3   7          1.48          0.99         0.55 o                         
  -2   3   7         13.05         12.49         1.42 o                         
  -1   3   7          2.60          1.53         0.66 o                         
   0   3   7         13.58         10.96         1.42 o                         
   1   3   7          4.08          3.29         0.88 o                         
   2   3   7          0.66          0.11         0.66 o                         
   3   3   7          1.62         -0.22         0.66 o                         
 -10   4   7          1.19          3.40         1.21 o                         
  -9   4   7          4.20          4.53         0.89 o                         
  -8   4   7         26.82         28.92         2.30 o                         
  -7   4   7          0.47         -0.11         0.66 o                         
  -6   4   7          2.68          1.47         0.53 o                         
  -5   4   7         88.92         87.75         2.32 o                         
  -4   4   7        110.39        115.78         2.67 o                         
  -3   4   7         73.15         80.53         3.18 o                         
  -2   4   7          2.83          2.41         0.77 o                         
  -1   4   7         11.50          9.42         1.31 o                         
   0   4   7          4.72          3.29         0.99 o                         
   1   4   7         83.29         82.61         3.40 o                         
   2   4   7          1.75          0.33         0.77 o                         
   3   4   7          1.25          0.22         0.55 o                         
  -9   5   7          0.67          0.22         0.53 o                         
  -8   5   7         20.68         20.61         1.63 o                         
  -7   5   7          7.91          8.20         1.21 o                         
  -6   5   7          5.43          4.86         0.73 o                         
  -5   5   7        116.51        115.74         2.83 o                         
  -4   5   7         65.92         68.07         2.09 o                         
  -3   5   7          2.42          2.21         0.58 o                         
  -2   5   7         17.12         17.42         1.86 o                         
  -1   5   7         37.46         34.51         2.19 o                         
   0   5   7          0.08          0.88         0.77 o                         
   1   5   7          0.26          0.00         0.66 o                         
   2   5   7          0.01          2.08         0.88 o                         
   3   5   7         12.14         12.71         1.86 o                         
  -9   6   7          5.49          4.68         1.03 o                         
  -8   6   7          0.91          0.09         0.50 o                         
  -7   6   7          0.20          1.26         0.58 o                         
  -6   6   7          7.76         11.28         1.64 o                         
  -5   6   7         16.68         14.46         1.24 o                         
  -4   6   7         47.42         43.67         1.74 o                         
  -3   6   7          1.92          2.26         0.61 o                         
  -2   6   7         11.84         11.72         1.53 o                         
  -1   6   7         15.03         13.59         1.75 o                         
   0   6   7         46.45         39.33         2.52 o                         
   1   6   7          0.17          0.99         0.77 o                         
   2   6   7          0.08          0.99         0.88 o                         
  -8   7   7         12.01         10.68         2.41 o                         
  -7   7   7          9.43         10.81         1.16 o                         
  -6   7   7          3.42          5.04         1.31 o                         
  -5   7   7         16.30         16.01         1.86 o                         
  -4   7   7         98.44         97.36         2.74 o                         
  -3   7   7         11.16         11.85         1.64 o                         
  -2   7   7          0.67          0.44         0.77 o                         
  -1   7   7          5.94          5.04         1.21 o                         
   0   7   7          7.51          8.22         1.53 o                         
   1   7   7          5.47          5.92         1.31 o                         
   2   7   7          0.19          2.30         1.10 o                         
  -8   8   7         25.17         23.99         2.52 o                         
  -7   8   7         14.20         17.42         2.19 o                         
  -6   8   7          3.09          1.42         0.99 o                         
  -5   8   7         21.24         26.36         1.82 o                         
  -4   8   7        100.63         96.20         2.82 o                         
  -3   8   7          2.93          6.62         0.97 o                         
  -2   8   7          6.07          5.92         1.31 o                         
  -1   8   7         16.15         14.24         1.86 o                         
   0   8   7          2.86          2.52         0.99 o                         
   1   8   7         20.86         21.25         2.30 o                         
  -6   9   7          1.19          1.85         0.68 o                         
  -5   9   7         12.88         11.90         1.23 o                         
  -4   9   7         17.36         19.63         1.58 o                         
  -3   9   7          6.14          5.21         0.93 o                         
  -2   9   7          4.86          4.89         0.93 o                         
  -1   9   7          0.15          0.22         0.77 o                         
   0   9   7         18.64         16.54         2.96 o                         
  -5  10   7          2.19          2.63         1.21 o                         
  -4  10   7          4.87          2.95         0.81 o                         
  -3  10   7          8.47          8.71         1.26 o                         
  -2  10   7         14.09         12.42         1.48 o                         
  -9   0   8          3.66          1.53         0.99 o                         
  -8   0   8          0.01          0.66         0.77 o                         
  -7   0   8          5.48          5.26         1.21 o                         
  -9   1   8          7.55          8.92         1.20 o                         
  -8   1   8         15.65         17.15         1.47 o                         
  -7   1   8          0.03          0.45         0.58 o                         
  -9   2   8         41.37         43.30         2.90 o                         
  -8   2   8          0.46          0.27         0.54 o                         
  -7   2   8         17.81         14.13         1.75 o                         
  -6   2   8         27.84         30.35         2.08 o                         
  -9   3   8          5.68          5.74         2.19 o                         
  -8   3   8          8.15          8.73         1.11 o                         
  -7   3   8          6.30          4.16         1.21 o                         
  -6   3   8         19.60         24.21         2.30 o                         
   0   3   8         15.87         18.84         2.19 o                         
   1   3   8        105.59         95.10         3.83 o                         
  -9   4   8          5.37          5.30         0.99 o                         
  -8   4   8          0.24          1.15         0.77 o                         
  -7   4   8         34.90         34.07         2.41 o                         
  -6   4   8          0.24          0.88         0.66 o                         
  -3   4   8          5.60          6.24         1.21 o                         
  -2   4   8          6.92          6.90         1.21 o                         
  -1   4   8          9.73         10.85         1.53 o                         
   0   4   8          0.00          0.11         0.66 o                         
   1   4   8         24.15         22.02         2.19 o                         
  -8   5   8          0.63          0.77         0.88 o                         
  -7   5   8          5.83          5.48         1.31 o                         
  -6   5   8         27.02         26.26         1.97 o                         
  -5   5   8          3.52          2.10         0.77 o                         
  -4   5   8          1.92          3.73         0.99 o                         
  -3   5   8          4.08          4.93         1.21 o                         
  -2   5   8          2.24          0.22         0.77 o                         
  -1   5   8          0.07          0.66         0.66 o                         
   0   5   8          6.41          9.20         1.53 o                         
   1   5   8          8.33         10.52         1.53 o                         
  -8   6   8          1.11          2.52         1.21 o                         
  -7   6   8          2.08          1.55         0.66 o                         
  -6   6   8          1.25          2.30         0.70 o                         
  -5   6   8          2.11          2.28         0.66 o                         
  -4   6   8          0.15         -0.11         0.66 o                         
  -3   6   8          1.06          2.63         0.99 o                         
  -2   6   8          1.58          2.30         0.99 o                         
  -1   6   8          0.04          0.44         0.66 o                         
   0   6   8          0.07         -0.22         0.55 o                         
  -7   7   8          0.93          1.43         1.70 o                         
  -6   7   8          3.81          3.18         0.77 o                         
  -5   7   8         18.77         19.95         2.96 o                         
  -4   7   8         18.60         20.82         2.30 o                         
  -3   7   8         17.06         20.05         2.30 o                         
  -2   7   8          1.82          0.99         0.88 o                         
  -1   7   8         24.41         17.09         2.08 o                         
  -6   8   8          0.41         -0.33         0.88 o                         
  -5   8   8          0.50          1.46         1.15 o                         
  -4   8   8         26.95         34.73         2.63 o                         
  -3   8   8          8.76          7.67         1.42 o                         
  -2   8   8          3.23          5.59         1.31 o                         
  -8   2   9          0.52          0.77         1.21 o                         
                                                                                
